# Supplementary material for: Burkholderiaceae and Multidrug Resistance Genes Are Key Players in Resistome Development in a Germfree Soil Model
Source: mSystems. 2021 Nov 2;6(6):e00988-21. doi: 10.1128/mSystems.00988-21 (PMC8562478; doi:10.1128/mSystems.00988-21)
Supplement: DATA SET S1 [file msystems.00988-21-sd001.xlsx]

## Sheet: Tab 1
Sample	Number of raw reads	Number of reads after filtering	Number of reads after denosing	Number of reads after merging	Number of non-chimeric reads/clean reads
W2GSC	63907	54964	53625	39968	24459
W2GST1	64040	54163	53177	42364	24351
W2GST2	63250	53989	53148	44037	29624
W2GST3	63376	53912	52858	42935	26087
W2NSC	63560	53492	49216	28232	24217
W2NST1	63938	53650	51083	33858	24612
W2NST2	64117	52401	50240	33170	24694
W2NST3	63293	52774	49821	32748	25337
W2DSC	63398	52631	51229	39356	26843
W2DST1	63470	54703	53546	42745	26840
W2DST2	63417	54371	52769	40740	26318
W2DST3	63284	54055	52738	40505	27288
W4GSC	63889	57616	55243	39130	27349
W4GST1	63462	56685	55269	43451	31295
W4GST2	63506	57725	56317	46215	32628
W4GST3	63618	57614	56084	46318	31875
W4NSC	63756	57599	54452	37000	31898
W4NST1	64196	57977	53882	32025	24390
W4NST2	63966	57137	53197	34502	25301
W4NST3	63870	57347	55059	41052	28648
W4DSC	64117	57560	54846	41200	26822
W4DST1	64232	56759	54774	41045	27249
W4DST2	63826	56830	55624	44191	27988
W4DST3	63905	56623	55009	41769	28165
W6GSC	63570	54236	51118	35012	25291
W6GST1	63673	54374	52444	40967	28699
W6GST2	63721	55373	53794	43726	31611
W6GST3	63892	54616	53369	42037	28522
W6NSC	64276	54279	51269	32377	26744
W6NST1	63618	53737	50240	32110	24918
W6NST2	63681	54679	51685	34377	25775
W6NST3	63862	53706	50885	34163	24463
W6DSC	64121	54592	52388	37019	26873
W6DST1	63584	53641	52169	41386	27106
W6DST2	63441	53533	52010	39844	26059
W6DST3	64282	53342	51610	37841	25404
W8GSC	64125	58084	55616	37857	28598
W8GST1	64245	57573	55625	41172	28650
W8GST2	63446	57401	55644	44339	31342
W8GST3	63586	57165	55413	43198	28880
W8NSC	63514	57435	53155	34467	26797
W8NST1	64141	57200	54261	34389	28267
W8NST2	63347	57059	53630	34875	26825
W8NST3	63468	57107	53454	34410	27904
W8DSC	63476	57265	53710	36289	26476
W8DST1	63832	57392	55598	41796	25569
W8DST2	63650	57820	55995	43991	27937
W8DST3	63595	57393	55519	40611	27307
W10GSC	63370	57463	53788	36682	26662
W10GST1	63589	57354	54888	39036	27701
W10GST2	63909	57679	55890	43999	28616
W10GST3	63434	56408	54951	44483	28881
W10NSC	63538	56865	53171	32534	26054
W10NST1	63681	56488	52989	32914	27546
W10NST2	64087	57246	54214	33893	25690
W10NST3	63281	57128	53493	34898	25736
W10DSC	63531	56923	54724	37216	26282
W10DST1	63597	57382	55459	42401	27521
W10DST2	63731	57190	55590	44164	28789
W10DST3	63839	56813	55364	42891	28601
W12GSC	63513	58418	54586	39128	26330
W12GST1	63624	57984	54514	39902	25645
W12GST2	63807	58694	56048	42650	29759
W12GST3	63947	57822	55991	43987	28844
W12NSC	63179	57710	53097	37353	26422
W12NST1	63193	57720	52750	34551	27973
W12NST2	63073	58665	54571	35289	27708
W12NST3	63317	58050	53722	35973	28038
W12DSC	63393	58464	54839	38002	25089
W12DST1	62925	58761	55651	39506	26796
W12DST2	63204	58615	55984	40506	28428
W12DST3	63271	58697	55958	40032	27343

## Sheet: Tab 2
Taxons	W2GSC	W4GSC	W6GSC	W8GSC	W10GSC	W12GSC	W2GST1	W4GST1	W6GST1	W8GST1	W10GST1	W12GST1	W2GST2	W4GST2	W6GST2	W8GST2	W10GST2	W12GST2	W2GST3	W4GST3	W6GST3	W8GST3	W10GST3	W12GST3	W2DSC	W4DSC	W6DSC	W8DSC	W10DSC	W12DSC	W2DST1	W4DST1	W6DST1	W8DST1	W10DST1	W12DST1	W2DST2	W4DST2	W6DST2	W8DST2	W10DST2	W12DST2	W2DST3	W4DST3	W6DST3	W8DST3	W10DST3	W12DST3	W0NSC
A4b	0	0	0	0	0	0	0	0	0	0	0	0	0	0	0	0	0	0	0	0	0	0	0	0	0	0	0	0	0	0	0	0	0	0	0	0	0	0	0	0	0	0.000216802	0	0	0	0	0	0	0
Acetobacteraceae	0	0.00149903	0.000800416	0.00179147	0.00126004	0	0	0	0.000564414	0.00190442	0.00357009	0.00032834	0	0	0.000289622	0.00122092	0.00101266	0	0	0	0.000531368	0.000524696	0.000956599	0.000954873	0.00164204	0.00120837	0.00407873	0.0034658	0.00296361	0.00142695	0	0.00195241	0.00298222	0.00393298	0.00571387	0.0036315	0.000766636	0.00117163	0.00472895	0.00473505	0.00753936	0.00458898	0.000218978	0	0.00221686	0.00693727	0.00402855	0.00304855	0.00996861
Acidobacteriaceae_.Subgroup_1.	0.0121377	0.0519787	0.0316965	0.0560373	0.0175224	0.026767	0.00411434	0.0130585	0.0202131	0.0289616	0.0436678	0.0332444	0.000748452	0.0160413	0.0220756	0.0311978	0.0242315	0.0619043	0.00530341	0.0237844	0.0359559	0.0253253	0.0422675	0.053579	0.0162338	0.0222415	0.0323305	0.0444008	0.0427945	0.0455785	0.0124004	0.0304281	0.0142852	0.044364	0.0317559	0.0468654	0.0180926	0.0242136	0.0266052	0.0294585	0.0269664	0.0504065	0.0204745	0.0406426	0.096552	0.0909594	0.0642095	0.139405	0.0697803
Acidothermaceae	0	0	0	0	0	0	0	0	0	0	0	0	0	0	0	0	0	0	0	0	0	0	0	0	0	0	0	0	0	0	0	0	0	0	0	0	0	0	0	0	0	0	0	0	0	0	0	0	0.0359294
Actinospicaceae	0	0	0	0	0	0.000603768	0	0	0	0	0	0	0	0	0	0	0	0	0	0	0	0	0	0	0.00108225	0	0	0	0	0	0	0	0	0	0	0	0	0	0	0	0	0	0	0	0	0	0	0	0.00526003
Alicyclobacillaceae	0.00631657	0.00127417	0	0	0.000905654	0.000563516	0.00162859	0.000488472	0.000388034	0	0	0	0.0158536	0.000938086	0	0	0.000723327	0.000173304	0.00292072	0.000416146	0	0	0	0	0.00768771	0.000868514	0.000785811	0.00115527	0.000671751	0.000713476	0.00294183	0.00051573	0.000404992	0.000353968	0.000476156	0.0007263	0.00364152	0.00028403	0.000269127	0.000325309	0	0.000831075	0.00412409	0.000748023	0.000712561	0	0	0	0.00199372
Ambiguous_taxa	0	0.00134912	0.000720375	0.00175564	0.0105528	0.000966028	0	0.0133841	0.0211302	0.0038807	0.0139045	0.0341884	0.00153092	0.000938086	0.00366854	0.00504434	0.000867993	0.00162906	0.00269013	0.00582605	0.0021609	0.00405765	0.00931798	0.00261706	0	0.000302092	0	0	0	0	0	0.0030207	0.00751077	0.00416896	0.0061534	0.0110092	0.000996627	0.00145566	0.00257593	0.0047712	0.00326121	0.00939476	0.00532847	0.00480872	0.00415661	0.00915129	0.00632554	0.0138126	0.00135743
Ankyra_judayi	0	0	0	0	0	0	0	0	0	0	0	0	0	0	0	0	0	0	0	0	0	0	0	0	0	0	0	0	0	0	0	0	0	0	0	0	0	0	0	0	0	0	0	0	0	0	0	0	0
Archangiaceae	0	0.000637086	0.000640333	0.000394124	0.000984407	0	0	0.00280057	0	0.00244341	0.00225479	0.000943977	0	0	0.000257442	0.000514073	0.00133816	0.000658556	0	0.000480169	0	0.000594655	0	0.000601217	0.000597104	0.000490899	0	0.000269563	0	0	0	0.000368378	0	0.000393298	0.000402901	0.000535168	0	0.00106511	0.000538255	0.000650618	0.000666269	0	0	0.000534302	0	0.000553506	0.000742102	0.00180655	0
Armatimonadaceae	0	0	0	0	0	0	0	0	0	0	0	0	0	0	0	0	0	0	0	0	0	0	0	0	0	0	0.000673552	0	0.00201525	0	0	0	0	0	0	0	0	0	0	0	0	0	0	0	0	0	0	0	0
Azospirillaceae	0	0.0273572	0.00140073	0.0024364	0.000866278	0	0	0	0	0.00204815	0.000300639	0.000533552	0	0.000469043	0.00234916	0.00067472	0.00636528	0.00374337	0	0.00188866	0	0	0	0	0	0	0	0	0	0	0	0	0	0	0.000329646	0	0	0	0	0	0.000315601	0	0	0	0	0	0	0	0
Babeliaceae	0	0	0.000960499	0.000358295	0	0	0	0	0	0	0	0	0	0	0	0	0	0	0	0	0	0	0	0	0	0	0	0.000885705	0	0	0	0	0	0	0	0	0	0	0	0	0	0	0	0	0	0	0	0	0
Bacillaceae	0.00161011	0.000936891	0	0	0	0	0	0	0	0	0	0	0	0	0	0	0	0	0	0	0	0	0	0	0.00108225	0.00135941	0.000523874	0.000539125	0.000513692	0.0005456	0.000335146	0.000442054	0.000331357	0.000275309	0.000512783	0.000496942	0.00103496	0.000390542	0.000307574	0	0	0.000903342	0	0.000391822	0.000791734	0	0.000247367	0	0
bacterium_Ellin6089	0	0	0	0	0	0	0	0	0	0	0	0	0	0	0	0	0	0.000381269	0	0	0	0	0	0	0	0	0	0	0	0	0	0	0	0	0.000476156	0.000611621	0	0	0	0	0	0.00068654	0	0	0.00023752	0.000479705	0	0	0.000466616
bacterium_LWQ8	0	0	0	0	0	0	0	0	0	0	0	0	0	0	0	0	0	0	0	0	0	0	0	0	0	0	0	0	0	0	0	0	0	0	0	0	0	0	0	0	0	0	0	0	0	0	0	0	0
bacterium_LY17	0	0	0	0	0	0	0	0	0	0	0	0	0	0	0	0	0	0	0	0	0	0	0	0	0	0	0	0	0	0	0	0	0	0	0	0	0	0	0	0	0	0	0	0	0	0	0	0	0.000339357
Bdellovibrionaceae	0	0.000224854	0.00332173	0.00107488	0	0	0	0.000423342	0.000529138	0.000395257	0	0	0	0	0.000257442	0.00067472	0	0.000277287	0	0	0	0	0	0	0	0.00974247	0	0.0051602	0	0	0	0.0137774	0.000257722	0.000943916	0.000146509	0.000458716	0	0.000923099	0.000230681	0.00155425	0	0	0	0.0010686	0	0.000701107	0	0	0
Beijerinckiaceae	0	0	0	0.00146901	0.000708773	0.000966028	0.00120002	0.00159568	0.000458586	0.00222781	0.00439684	0.00316027	0.000510308	0.00209506	0.00196299	0.00340573	0.00929476	0.0015944	0	0.00166459	0.00379043	0.0024136	0.00297609	0.00116707	0.000559785	0.000604184	0.000785811	0	0.000434662	0	0.000335146	0.000957784	0.00158315	0.00137654	0.000476156	0	0.000498313	0	0.000461361	0.00242175	0.00206894	0.00101174	0.000182482	0.000534302	0.00312735	0.00387454	0.00735034	0.0097102	0
BIrii41	0	0	0	0.00308133	0.00708773	0.00297859	0	0	0	0	0	0.000246255	0	0	0	0	0	0	0	0	0	0	0	0	0	0	0	0	0	0	0	0	0	0	0	0	0	0	0	0.00115665	0.00077147	0.00205962	0	0	0	0	0	0	0
Blastocatellaceae	0	0	0	0	0	0	0	0	0	0	0	0	0	0	0	0	0	0	0	0	0	0	0	0	0	0	0	0	0	0	0	0	0	0	0	0	0	0	0	0	0	0	0	0	0	0	0	0	0
Blattabacteriaceae	0	0	0	0	0	0	0	0	0	0	0	0	0	0	0	0	0	0	0	0	0	0.00101441	0.00141718	0	0	0	0	0	0	0	0	0	0	0	0	0	0	0	0	0	0	0	0	0	0	0	0	0	0
Blfdi19	0	0	0	0	0	0	0	0	0	0	0.000601278	0.000246255	0	0	0	0	0	0	0	0	0	0	0	0	0	0	0	0	0	0	0	0	0	0	0	0	0	0	0	0	0	0	0	0	0	0	0	0	0
Burkholderiaceae	0.27153	0.210051	0.19274	0.193336	0.12309	0.160602	0.613937	0.264556	0.442641	0.369709	0.311499	0.314632	0.613901	0.307348	0.403733	0.433556	0.481157	0.281966	0.494024	0.320209	0.382656	0.325836	0.328043	0.251874	0.472272	0.228419	0.259018	0.201594	0.218754	0.127502	0.507559	0.339755	0.481389	0.45658	0.503882	0.292508	0.521274	0.485372	0.446636	0.502964	0.573132	0.391292	0.505182	0.375579	0.416175	0.390517	0.408015	0.353557	0.00742343
Caldilineaceae	0	0	0	0	0	0	0	0	0	0	0	0	0	0	0	0	0	0	0	0	0	0	0	0	0	0	0	0	0	0	0	0	0	0	0	0	0	0	0	0	0	0	0	0	0	0	0	0	0
candidate_division_TM7_bacterium_LY2	0	0	0	0	0	0.000523265	0	0	0	0	0	0	0	0	0	0	0	0.000311948	0	0	0	0	0	0	0	0	0	0	0	0	0	0	0	0	0	0	0	0	0	0	0	0	0	0	0	0	0	0	0
Candidatus_Adlerbacteria_bacterium_GW2011_GWC1_50_9	0	0	0	0	0	0	0	0	0	0	0	0	0	0	0	0	0	0	0	0	0	0	0	0	0	0	0	0	0	0	0	0	0	0	0	0	0	0	0	0	0	0	0	0	0	0	0	0	0
Caulobacteraceae	0.0219222	0.0506671	0.0437427	0.0397707	0.0239802	0.0134439	0.00321433	0.0124072	0.00843093	0.0124686	0.0159339	0.0150626	0.000238144	0.00409631	0.00366854	0.00430536	0.00433996	0.00564972	0.000614888	0.00899517	0.0104148	0.0125227	0.0154473	0.0297072	0.0254516	0.0258289	0.0325924	0.0308457	0.0344569	0.0137659	0.0134431	0.0110514	0.0110084	0.021946	0.0180939	0.0118884	0.00755136	0.00915998	0.00953479	0.00773513	0.0145527	0.0268112	0.00620438	0.00527178	0.00787776	0.00845018	0.026645	0.0285284	0.0110291
Chitinophagaceae	0.156222	0.238083	0.155641	0.0842709	0.108994	0.146514	0.0954014	0.20708	0.202977	0.160151	0.113905	0.194664	0.216269	0.41723	0.353307	0.265583	0.177468	0.270701	0.262058	0.357214	0.33207	0.296173	0.0286625	0.278363	0.117853	0.182086	0.192524	0.204521	0.107599	0.134343	0.156364	0.133427	0.219727	0.128137	0.107904	0.178326	0.20818	0.19101	0.219915	0.186149	0.133359	0.177669	0.156788	0.237301	0.144769	0.163358	0.0737861	0.118818	0.216001
Chlamydomonas_moewusii	0	0	0	0	0	0	0	0	0	0	0	0	0	0	0	0	0	0	0	0	0	0	0	0	0	0	0	0	0	0	0	0	0	0	0	0	0	0	0	0	0	0	0	0	0	0	0	0	0
Chthoniobacteraceae	0	0	0.0120463	0.00691508	0.00133879	0.00571567	0	0.00247493	0.0185551	0.0405318	0.022097	0.020275	0	0	0.00572808	0.0242899	0.000867993	0.00311948	0	0	0	0	0	0.000424388	0.00100761	0.00241674	0	0.00269563	0	0	0	0.00714654	0.000699532	0.0063321	0.000439528	0.00141437	0.000268323	0.00237875	0.000615148	0.00350611	0.000490935	0	0	0.000997364	0	0.000774908	0	0	0
Chthonomonadaceae	0	0	0	0.000824077	0.00236258	0.000322009	0	0	0	0.000179662	0.000601278	0.000943977	0	0	0.000675784	0.00594397	0.00878843	0.019618	0	0	0	0	0	0	0	0	0	0.00169439	0.0010669	0.00247618	0	0	0	0	0.000219764	0.00313456	0	0	0.00142253	0.00513265	0.00294561	0.00151762	0	0	0.000712561	0.000479705	0	0.001242	0
Clostridiaceae_1	0	0	0	0	0	0	0	0	0	0	0	0	0	0	0	0	0.000216998	0.000242626	0	0	0	0	0	0	0	0	0	0	0	0	0	0	0	0	0	0	0	0	0	0	0	0	0	0	0	0	0	0	0
Coxiellaceae	0	0	0	0	0	0	0	0	0	0	0	0	0	0	0	0	0	0	0	0	0	0	0	0	0	0	0	0	0	0	0	0	0	0	0	0	0	0	0	0	0	0	0	0	0	0	0	0	0
CPla_3_termite_group	0	0.000786988	0.0040421	0.0311358	0.100528	0.0514007	0	0	0.00126993	0.020769	0.0386697	0.0240509	0	0	0	0	0	0	0	0	0	0	0	0	0	0.0181633	0.087674	0.0207178	0.0561505	0.0130524	0	0.000221027	0.00058908	0.00637143	0.00662955	0.00688073	0	0	0	0.000759054	0.000350668	0.00144535	0	0	0.000158347	0	0.000212029	0.000828002	0.000509035
Cytophagaceae	0	0	0	0.00193479	0	0.00104653	0	0	0.00194017	0.00301833	0.00270575	0.00890622	0	0	0	0.000289166	0.000216998	0.000762539	0	0	0	0	0	0	0	0	0	0	0	0	0	0	0.00106771	0.000235979	0	0.0023318	0	0	0	0	0	0	0	0	0	0	0	0	0
Deinococcaceae	0	0	0	0	0	0	0	0	0.000105828	0.000251527	0	0	0	0	0	0	0	0	0	0	0	0	0	0	0	0	0	0	0	0	0	0	0	0	0	0	0	0	0	0	0	0	0	0	0	0	0	0	0
Devosiaceae	0	0.000374756	0	0	0.00342574	0	0	0.0012049	0.00246931	0.00348545	0.00473506	0.0065668	0	0.00146967	0.00225261	0.00289166	0.00462929	0.00422862	0	0	0	0.00115433	0	0.00141463	0.00186595	0.00166151	0	0	0.00470226	0	0.000782006	0.00283651	0.0014727	0.00247778	0.00296682	0.00175841	0	0.00159767	0.00188389	0	0.000561069	0.00238482	0.000766423	0.000926124	0.00186058	0	0.00282705	0.00259691	0.00139985
Diplorickettsiaceae	0	0	0	0	0	0	0	0	0	0	0	0	0	0	0.00109413	0.00073898	0	0	0	9.60338e-05	0	0.000419757	0.000106289	0	0	0	0	0	0	0	0	0	0	0	0	0.000152905	0	0	0	0	0	0	0	0	0	0	0.000212029	0	0
Dongiaceae	0	0.000524659	0.00136071	0.000716589	0.00791463	0.00140879	0	0.00504754	0.00836038	0.00650377	0.0153702	0.00923456	0	0.00609756	0.00711183	0.00604035	0.00842676	0.00571904	0.000230583	0.00521784	0.0113004	0.0494613	0.0633481	0.0650021	0.000858337	0.00135941	0.00580003	0.00766328	0.0104319	0.0101565	0.00215983	0.00453105	0.00508081	0.00530953	0.00410226	0.00879205	0.0015716	0.00795285	0.0052672	0.00881949	0.0125188	0.00849142	0.00040146	0.00377574	0.0083528	0.0146494	0.021521	0.0191946	0.0017392
Elsteraceae	0	0	0	0	0	0	0	0	0	0	0	0	0	0	0	0	0	0	0	0	0	0	0	0	0	0	0	0	0.000987869	0.000755446	0	0	0	0	0	0	0	0	0	0	0	0	0	0	0	0	0	0	0
Enterobacteriaceae	0.000825696	0.00142407	0.000520271	0	0	0	0.0109716	0.0336069	0.00253986	0.00165289	0	0	0.00183711	0	0	0	0	0	0	0	0	0	0	0	0	0	0	0	0	0	0.000521338	0	0	0	0	0	0	0.000213023	0	0	0	0	0	0	0	0	0	0	0
env_OPS_17	0	0	0.0183295	0.0112504	0.0133879	0.0216551	0	0.00127003	0.000881896	0.00319799	0.00544908	0.0107121	0	0.0214822	0.00637168	0.00186351	0.00303797	0.00471387	0	0.00457761	0.0154097	0.00360291	0	0.00746216	0	0	0.00119743	0.00781731	0.00217331	0.00293784	0	0.000736757	0	0.000825926	0.000512783	0.0219419	0	0.00234325	0.00365244	0.00267476	0.00150787	0.0031075	0	0.0159934	0.00649222	0.00597786	0.000918793	0.0148664	0
FFCH9454	0	0	0	0.000179147	0.000275634	0.000442763	0	0	0	0.00014373	0.000413378	0	0	0	0	0	0	0.000450591	0	0	0	0	0	0	0	0	0	0	0.000276603	0.000881353	0	0	0	0	0	0.000458716	0	0	0.000192234	0	0	0	0	0	0	0	0	0	0
Fimbriimonadaceae	0	0.0228227	0.00360187	0.0215693	0.027524	0.00563516	0	0	0.0062791	0.0123608	0.0100338	0.00238046	0	0.00171982	0.000450523	0	0.000831826	0	0	0.000352124	0.00255057	0.00559675	0.000566873	0.00364267	0	0.00117061	0.00419099	0.00419747	0.00248943	0.00104923	0	0.00114197	0.00176724	0.000865256	0	0.000688073	0	0.00628417	0.000307574	0	0	0	0	0.000320581	0.00106884	0.00313653	0.00204961	0.00376364	0
Flavobacteriaceae	0	0	0	0	0	0	0	0	0	0	0	0	0	0	0	0	0	0	0	0	0	0	0	0	0	0.000868514	0.00157162	0.00157887	0	0.00193058	0	0	0	0	0	0	0	0	0	0	0	0	0	0	0	0	0	0	0
Frankiaceae	0	0	0.000800416	0.00068076	0	0	0	0.000293083	0	0	0	0	0	0	0	0.000289166	0	0	0	0	0	0.000489716	0.000566873	0.000707314	0	0	0	0	0	0.00214043	0	0.000442054	0	0	0.00175811	0.000535168	0	0	0	0	0.000596136	0.000794941	0	0.000427442	0	0	0.00166089	0.00143018	0.00551455
Gallionellaceae	0	0	0	0	0	0	0	0	0	0	0	0	0	0	0	0	0	0	0	0	0	0	0	0	0	0.00169927	0.00104775	0	0	0	0	0	0	0	0	0	0	0	0	0	0	0	0	0	0	0	0	0	0
Gemmataceae	0	0	0.000680354	0.00240057	0.00189006	0.000281758	0	0	0.000141103	0.000790514	0.00206689	0.000410425	0	0	0	0.000578332	0.00311031	0.00121313	0	0	0	0	0	0.000389022	0	0.00215241	0.00183356	0.00427449	0.000474177	0.000713476	0	0	0	0	0.00124533	0.00175841	0	0	0	0	0	0	0	0	0	0.000664207	0.00247367	0.001242	0
Gemmatimonadaceae	0	0.00528407	0.00656341	0.0223934	0.0196488	0.00953953	0	0.00156311	0.00649076	0.00826446	0.00330703	0.00746973	0	0.00131332	0.00212389	0.00231333	0.00112116	0.00582302	0	0	0	0.000454736	0	0.000282925	0.00380654	0.00585303	0.0115252	0.0199091	0.0265144	0.0193058	0.00197364	0.0051573	0.0162365	0.00405097	0.00252729	0.00527523	0.0008433	0.00582262	0.00442138	0.00285549	0.00164814	0.00480578	0.00080292	0.00374012	0.00316694	0.00280443	0.00310976	0.00199473	0.00267244
Gimesiaceae	0	0	0	0	0	0	0	0	0	0	0	0	0	0	0	0	0	0	0	0	0	0	0	0	0	0	0	0	0	0	0	0	0	0	0	0	0	0	0	0	0	0	0	0	0	0	0	0	0
Haliangiaceae	0	0.00243592	0.00140073	0.000501612	0.000669397	0.00410562	0	0	0.00215183	0.00244341	0.00240511	0.00110815	0	0	0.00382944	0.00469091	0.0100542	0.00662022	0	0	0	0	0.000248007	0.00137926	0.000671742	0.00139718	0.00082323	0.00365835	0.00545304	0.00742855	0	0.00449422	0.00390265	0.00436561	0.00146509	0.00309633	0	0.000532557	0.00226836	0.00253018	0.000946804	0.00285456	0	0.00270713	0.00336487	0.00690037	0.0043466	0.00579601	0.00644778
Holosporaceae	0	0	0	0	0	0	0	0	0	0	0	0	0	0	0	0	0	0	0	0	0	0	0	0	0	0	0	0	0	0	0	0	0	0	0	0	0	0	0	0	0	0	0	0	0.000277107	0	0	0.000414001	0
Hymenobacteraceae	0	0	0	0	0	0	0	0	0	0	0	0	0	0	0	0	0	0	0	0	0	0	0	0	0	0	0	0	0	0	0	0	0	0	0	0	0	0	0	0	0	0	0	0	0	0	0	0	0
Hyphomicrobiaceae	0	0.000899415	0.000880458	0.000465783	0.00114191	0	0	0	0.000211655	0.000790514	0.00349493	0.0010671	0	0.000406504	0.00115849	0.00498008	0.0126944	0.00530311	0	0	0.00162953	0.00412761	0.0214703	0.00470364	0	0	0	0	0	0	0	0	0	0	0	0.00133792	0	0.000355038	0.000499808	0	0	0.00151762	0	0	0.00134595	0.00195572	0.00233232	0.00176891	0.000848392
Hyphomonadaceae	0	0	0	0	0	0	0	0	0	0	0	0	0	0	0	0	0	0	0	0	0	0	0	0	0	0	0	0	0	0	0	0	0	0	0	0	0	0	0	0	0	0	0	0	0	0	0	0	0
Iamiaceae	0	0	0.00104054	0	0.00114191	0.00293834	0	0	0	0	0	0	0	0	0	0	0	0	0	0	0	0	0	0	0	0	0	0	0	0	0	0	0	0	0	0	0	0	0	0	0	0	0	0	0	0	0	0	0
Inquilinaceae	0	0.00296058	0.00228119	0.00329631	0.0029926	0.000885526	0	0.00254005	0.00243403	0.00344951	0.00394589	0.0027088	0	0.00103189	0	0.00186351	0.0036528	0.00259956	0	0.00217677	0.00301109	0.00136421	0.000602303	0.00106097	0	0.000679707	0.000935489	0.00154036	0.00154108	0.00209846	0	0	0.000773167	0.00141587	0.000915684	0.00149083	0	0.00145566	0.000422914	0.00101207	0.00129747	0.00216802	0	0.00146043	0.00399826	0.00247232	0.00106015	0.00342492	0.00190888
Isosphaeraceae	0	0	0	0.000322465	0.000196881	0	0	0.000423342	0.000493862	0.000538987	0.00394589	0	0	0	0	0.00102815	0.000687161	0	0	0	0	0.00178397	0.00666076	0.00024756	0.00074638	0	0	0.000154036	0.000276603	0	0	0.000257865	0.000552262	0.0014552	0.000476156	0	0	0.000177519	0	0.000614473	0.00077147	0	0	0	0	0.000405904	0.00321577	0.000752729	0.000933232
JG30_KF_AS9	0	0	0	0	0	0	0	0	0	0	0	0	0	0	0	0	0	0	0	0	0	0	0	0	0	0	0	0	0	0	0	0	0	0	0	0	0	0	0	0	0	0	0	0	0	0	0	0	0
JG30_KF_CM45	0	0	0	0	0	0	0	0	0	0	0	0	0	0	0	0	0	0	0	0	0	0	0	0	0	0	0.000112259	0	0.00102738	0	0	0	0	0	0.000476156	0	0	0	0	0	0.000455868	0.000144535	0	0	0	0	0.000282705	0	0
Kaistiaceae	0	0	0	0	0	0	0	0	0	0	0.000526118	0	0	0	0	0	0	0	0	0	0	0	0	0	0	0	0	0	0	0	0	0	0	0	0.00153835	0	0	0	0	0	0	0	0	0	0	0.000369004	0.000989469	0.000940911	0
KD3_93	0	0	0.00204106	0.00068076	0.000236258	0.000241507	0	0.00198645	0.00186962	0.00201222	0.00210447	0.00139544	0	0	0.00167337	0.000417684	0.00198915	0.00457523	0	0	0	0	0	0	0	0	0	0	0	0	0.00256945	0.00423635	0.00184087	0.000943916	0.00124533	0.000344037	0	0.00394092	0.00103806	0	0	0.000252936	0	0	0	0	0	0	0
KF_JG30_B3	0	0	0	0	0	0	0	0	0	0	0	0	0	0	0	0	0	0	0	0	0	0	0	0	0	0	0	0	0	0	0	0	0	0	0	0	0	0	0	0	0	0	0	0	0	0	0	0	0
Kineosporiaceae	0	0	0	0	0	0	0	0	0	0	0	0	0	0	0	0	0	0	0	0	0	0	0	0	0	0	0	0	0.00150156	0	0	0	0	0	0	0	0	0	0	0	0.00077147	0	0	0	0	0	0	0	0
Koribacteraceae	0	0	0	0	0	0	0	0	0	0	0.000864337	0	0	0	0	0	0	0	0	0	0	0	0	0	0	0	0	0	0	0	0	0	0	0	0	0	0	0	0	0	0	0.000903342	0	0	0	0	0	0.00500565	0
Ktedonobacteraceae	0	0	0	0	0	0	0	0	0	0	0	0	0	0	0	0	0	0	0	0	0	0	0	0	0	0	0	0	0	0	0	0	0	0	0	0	0	0	0	0	0	0	0	0	0	0	0	0	0.077034
Labraceae	0	0.000749513	0	0.000967395	0	0	0	0	0	0	0	0	0	0	0	0	0	0	0	0	0	0	0	0	0	0	0.000748391	0	0.00193622	0	0	0	0	0	0	0	0	0	0	0	0	0	0	0	0	0	0	0	0
Legionellaceae	0	0	0	0	0	0	0.000685724	0	0	0	0	0	0	0	0	0	0	0	0	0	0	0	0	0	0	0	0	0	0	0	0	0.000184189	0	7.86596e-05	0	0	0	0.000355038	0	0	0	0	0.0010219	0	0	0	0	0	0
Leptotrichiaceae	0	0	0	0	0	0	0	0	0	0	0	0	0	0	0	0	0	0	0.000845471	0.000160056	0	0	0	0	0	0	0	0	0	0	0	0	0	0	0	0	0	0	0	0	0	0	0	0	0	0	0	0	0
Magnetospiraceae	0	0	0	0	0	0	0	0	0	0.00104204	0.000638858	0.00139544	0	0	0	0.000417684	0.000470163	0.00124779	0	0	0	0	0	0	0	0	0	0	0.000158059	0	0	0	0	0	0	0.000535168	0	0	0	0	0	0.000144535	0	0	0	0	0	0	0
Magnetospirillaceae	0	0.0012367	0.00292152	0.0070584	0.00252008	0.000805023	0	0	0	0.000215595	0	0.00032834	0	0	0	0	0	0	0	0	0	0	0	0	0	0	0	0	0	0	0	0	0	0	0	0	0	0	0	0	0	0	0	0	0	0	0	0	0
metagenome	0	0.000449708	0.00248129	0.00591186	0.0142936	0.000966028	0	0.00113977	0.000211655	0.00312612	0.00710259	0.00603324	0	0.00159475	0.000225261	0	0	0.00149042	0	0.00467365	0.000495944	0	0	0.000778045	0.000895656	0.00139718	0.00175872	0.00439002	0.00541352	0.00956898	0	0.00257865	0.00044181	0.000353968	0.00212439	0.00458716	0	0.000319534	0	0	0.0011572	0.00520325	0	0.00587732	0.00288983	0.000516605	0	0.000263455	0.00318147
Methylacidiphilaceae	0	0	0	0	0	0	0	0	0	0.00140137	0.00353251	0.00398112	0	0	0	0.00125305	0	0.00253024	0	0	0	0	0	0	0	0	0	0	0	0	0	0	0	0.000943916	0.000183137	0.00263761	0	0	0	0	0	0	0	0	0	0	0	0	0
Microbacteriaceae	0.00383948	0.00318543	0.00520271	0.00128986	0.00322885	0.00233457	0.00972871	0.00185619	0.00112883	0.000718649	0.00289365	0.00049251	0.00636184	0.00275172	0.00157683	0.00571906	0.00650995	0.0025649	0.000845471	0.00163257	0.000247972	0.00101441	0	0.00212194	0.00899388	0.00358734	0.00939231	0.00323475	0.010827	0.00495236	0.00342593	0.00475208	0.00607489	0.00538819	0.0132957	0.00210245	0.00390984	0.00312433	0.00326797	0.00206029	0.00340148	0.00205962	0.00339416	0.00345515	0.00348363	0.00380074	0.00261503	0.00316146	0.00207856
Micromonosporaceae	0	0	0	0	0	0	0	0	0	0	0	0	0	0	0	0	0	0	0	0	0	0	0	0	0	0	0	0	0	0	0	0	0	0	0	0	0	0	0	0	0	0	0	0	0	0	0	0	0.0320268
Micropepsaceae	0.012757	0.0550517	0.0537479	0.0959871	0.0672153	0.0318387	0.00630009	0.0234467	0.028009	0.0724757	0.0818865	0.0391545	0.00442267	0.0322389	0.0268061	0.0339609	0.0420253	0.0424249	0.00599516	0.0151733	0.0120798	0.0179096	0.0139238	0.0189206	0.0219809	0.0439544	0.0625281	0.0545672	0.0818351	0.0511604	0.011395	0.0184558	0.018556	0.0529773	0.0550875	0.0376911	0.0126878	0.0267699	0.011534	0.0200969	0.0217064	0.0307859	0.0129197	0.0388972	0.0395471	0.0549815	0.0396848	0.0305984	0.0389836
Microscillaceae	0	0	0	0	0	0	0	0	0	0	0	0	0.000170103	0.00125078	0.00199517	0.00192777	0.000723327	0.000623895	0	0	0	0	0	0	0	0	0	0	0	0	0	0	0	0	0	0	0	0	0	0	0	0	0	0	0.000910494	0.000295203	0.000212029	0.000338728	0
Mitochondria	0	0.00266077	0.00324169	0.00168398	0.00476453	0.00185155	0.00265718	0.000911815	0.00137576	0	0.000901917	0.00168274	0.0026536	0.00106316	0.00128721	0.000963886	0.00133816	0.00329278	0.00207525	0.000832293	0	0.000524696	0.00272808	0.00286462	0.00794895	0.0029454	0.00119743	0.00154036	0.00197574	0.00679901	0.00584643	0.00180505	0.00136225	0.000747267	0	0.00485474	0.00517479	0.000568061	0.00388312	0.0011928	0.00171827	0.00899729	0.005	0.00235093	0.00277107	0.00162362	0.00204961	0.00700038	0.0221855
mle1_27	0	0	0	0	0	0	0	0	0	0.000395257	0.00105224	0	0	0	0	0	0	0	0	0	0	0	0	0	0	0	0	0	0	0	0	0	0	0	0	0.000802752	0	0	0	0	0	0	0	0	0	0	0	0	0
Moraxellaceae	0	0.000224854	0	0	0.000275634	0	0	0.000162824	0	0	0	0	0.000442267	0	0	0	0	0	0	0	0	0	0	0	0	0.000528661	0	0	0	0	0	0	0	0	0	0	0	0	0	0	0	0	0.000328467	0	0	0	0	0	0.000848392
Mycobacteriaceae	0	0	0	0	0.000511892	0	0	0	0	0	0	0	0	0	0	0	0.000180832	0	0	0	0	0	0	0	0	0	0	0	0	0	0	0	0	0	0	0	0	0	0	0	0	0	0	0	0	0	0.000318044	0	0
Neisseriaceae	0.00152754	0.000299805	0	0	0	0	0	0	0	0	0	0	0	0	0	0	0	0	0	0	0	0	0	0	0	0	0	0	0	0	0	0	0	0	0	0	0	0	0	0	0	0	0	0	0	0	0	0	0
Nitrosomonadaceae	0	0	0	0	0	0.00068427	0	0	0	0	0	0	0	0	0	0	0	0	0	0	0	0	0	0	0	0	0	0	0	0.0010912	0	0	0	0	0	0	0	0	0	0	0	0	0	0	0	0	0	0	0
Nitrososphaeraceae	0	0	0	0	0	0	0	0	0	0	0	0	0	0	0	0	0	0	0	0	0	0	0	0	0	0	0	0	0	0	0	0	0	0	0	0	0	0	0	0	0	0	0	0	0	0	0	0	0
Nocardiaceae	0	0	0	0	0	0	0	0	0	0	0	0	0	0	0	0	0	0	0	0	0	0	0	0	0	0	0	0	0	0	0	0	0	0	0	0	0	0	0	0	0	0	0	0	0	0	0	0	0.00555697
Nocardioidaceae	0.0416976	0.0289687	0.0377396	0.0440702	0.029296	0.0474159	0.00441435	0.00312622	0.00261041	0.00269493	0.00804209	0.00365278	0.00319793	0.00459662	0.0196943	0.0131089	0.0218083	0.00516447	0.00714807	0.00387336	0.0290127	0.00731076	0.00464128	0.0142524	0.0193312	0.00913828	0.0272789	0.0115142	0.0463903	0.0160742	0.0231995	0.0397112	0.0470528	0.0424762	0.0614241	0.0192278	0.0236507	0.0131364	0.0222607	0.032567	0.0495845	0.016224	0.0362044	0.0479803	0.0702268	0.0438376	0.125062	0.0476101	0.00483584
NS11_12_marine_group	0	0	0	0	0	0	0	0	0	0	0	0	0	0	0	0	0	0	0	0	0	0	0	0	0	0	0	0	0	0	0	0	0	0	0	0	0	0	0	0	0	0	0	0	0	0	0	0	0
Oligoflexaceae	0	0	0	0.000716589	0.000275634	0	0	0	0	0	0	0	0	0.000875547	0.000450523	0.000224907	0	0.000242626	0	0	0	0	0	0	0	0	0.00104775	0.000693161	0	0.000293784	0	0	0	0	0	0	0.000804968	0	0.000768935	0	0	0	0	0	0	0	0	0	0
Oogamochlamys_gigantea	0	0	0	0	0	0	0	0	0	0	0	0	0	0	0	0	0	0	0	0	0	0	0	0	0	0	0	0	0	0	0	0	0	0	0	0	0	0	0	0	0	0	0	0	0	0	0	0	0
Opitutaceae	0	0.000262329	0.0124465	0.0750627	0.123996	0.108316	0	0.00162824	0.00179907	0.0115702	0.0297257	0.0486353	0	0.000813008	0.00160901	0.00208842	0.00509946	0.00838792	0	0	0.00329448	0.00202882	0	0.0010256	0	0.00290764	0.00112259	0.0077788	0.0140673	0.0732782	0	0.000257865	0.000184087	0.00338236	0.0042854	0.0350153	0	0.000674572	0.000461361	0.00137353	0.00364695	0.00401084	0	0.000854884	0.00110843	0.00202952	0.00219097	0.00767783	0
P3OB_42	0	0.00266077	0.000440229	0	0.00106316	0	0	0	0	0	0	0	0	0	0	0.000514073	0.00079566	0.000311948	0	0	0	0	0	0	0	0	0.00280647	0.00100123	0	0	0	0	0	0.000157319	0	0.00122324	0	0	0	0	0	0	0	0	0	0	0	0	0
Paenibacillaceae	0.232433	0.017651	0.00392204	0.00193479	0.00208694	0.00193206	0.0951014	0.00136772	0.0019049	0.000862379	0.00338219	0.00233942	0.0140845	0.000875547	0	0	0	0	0.0584144	0.000160056	0.00170038	0.000524696	0.00085031	0.000742679	0.0417973	0.00434257	0.00224517	0.00184843	0.000948354	0.00113317	0.0524689	0.00361011	0.00121498	0.000629277	0.00069592	0.00244648	0.0281739	0	0.0012303	0	0.000350668	0.00097561	0.0200365	0.00135357	0.00146471	0.00154982	0.000954131	0.00154309	0.00665988
Pedosphaeraceae	0	0	0.00304158	0.00727338	0.00685147	0.0186765	0	0.000683861	0.00282207	0.0110672	0.00187899	0.001929	0	0	0	0	0	0.00100516	0	0	0	0.000559675	0	0	0	0.00789215	0	0.00747073	0	0.00100726	0	0.00143668	0.00014727	0.00283175	0.000622665	0.00347859	0	0.000710076	0.000307574	0.00180727	0.00098187	0.000216802	0	0.000926124	0	0.00158672	0	0	0
Phaselicystidaceae	0	0	0	0	0.00177193	0	0	0	0	0	0	0.00032834	0	0	0	0	0	0	0	0	0	0	0	0	0	0	0	0	0	0	0	0	0	0	0	0	0	0	0	0	0	0	0	0.000605542	0.00344404	0.00321033	0	0.00143018	0
Phycisphaeraceae	0	0	0	0	0	0	0	0	0	0	0	0	0	0	0	0	0	0	0	0	0	0	0	0	0	0	0	0	0	0	0	0	0	0	0	0	0	0	0	0	0	0	0	0	0	0	0	0	0
Pirellulaceae	0	0	0.00484252	0.00107488	0.00480391	0.000845275	0	0	0	0.000646784	0	0.00533552	0	0	0	0	0	0	0	0	0	0	0	0	0	0	0	0	0	0	0	0	0	0	0	0.000114679	0	0	0	0	0	0	0	0	0	0	0	0	0.000169678
Polyangiaceae	0	0.00059961	0.00180094	0.0148334	0.00901717	0.00446788	0	0.000553602	0.000952448	0	0.000187899	0	0	0.00196998	0.00173773	0.00302018	0.00622061	0.00187169	0	0.00553795	0.00209005	0.0022387	0.00506643	0.00152072	0	0.000944037	0.00288131	0.00284966	0.00565061	0.00428086	0	0.000736757	0	0.0022418	0.00340634	0.00474006	0	0.00106511	0.000768935	0.00104822	0.000841603	0	0	0.00217283	0.00229603	0	0.00222631	0.000752729	0.000678714
Prevotellaceae	0	0	0	0	0	0	0.00475721	0	0	0	0	0	0.0011567	0	0	0	0	0	0.000230583	0	0	0	0	0	0	0	0	0	0	0	0.000260669	0	0	0	0	0	0	0	0	0	0	0	0.000364964	0	0	0	0	0	0
Pseudonocardiaceae	0	0	0	0	0	0	0	0	0	0	0	0	0	0	0	0	0	0	0	0	0	0	0	0	0	0	0	0	0	0	0	0	0	0	0	0	0	0	0	0	0	0	0	0	0	0	0	0	0.00415712
Reyranellaceae	0	0.000524659	0.00336175	0.0269437	0.0333123	0.00120754	0	0.000521037	0.00282207	0.00517427	0.00300639	0.00652575	0	0	0.00312148	0.00215268	0.00777577	0.00301549	0	0	0.000425095	0.00234364	0.00085031	0	0	0	0.00157162	0.00361984	0.0050974	0.00465858	0	0	0	0.00176984	0.000732547	0.00990061	0	0.000355038	0.000692042	0.00256633	0.00241961	0.00296296	0	0.000284961	0.00665057	0.00509225	0.00385186	0.00534437	0.000169678
Rhizobiaceae	0.00833953	0.0137536	0.0105655	0.00544608	0.00732399	0.00257607	0.00492864	0.00416829	0.00656131	0.0104563	0.0189027	0.0057049	0.0039804	0.00691057	0.0034111	0.00404832	0.00596745	0.00405532	0.026248	0.0222158	0.0228488	0.0116133	0.0182108	0.0145353	0.0117555	0.00490899	0.0144814	0.0133241	0.0111827	0.00344147	0.00107991	0.00132616	0.00533854	0.00680406	0.011208	0.00129969	0.000728304	0.00213023	0.00303729	0.00415673	0.00434828	0.00227642	0.0258029	0.00805015	0.0116781	0.00701107	0.0131458	0.00628528	0.00114533
Rhizobiales_Incertae_Sedis	0	0	0	0	0	0	0	0	0	0	0	0	0	0	0	0	0	0	0	0	0	0	0	0	0	0	0.000898069	0.00119378	0.00659896	0.002728	0	0	0	0	0	0.000649847	0	0	0	0	0	0.000469738	0	0	0	0	0	0	0
Rhodanobacteraceae	0.0650648	0.0191875	0.0427822	0.0154067	0.00854465	0.00185155	0.0288004	0.017064	0.00952448	0.0106719	0.0110485	0.00849579	0.0376607	0.0146967	0.0037329	0.00649017	0.00745027	0.00152508	0.028477	0.00809885	0.0329448	0.0423604	0.247547	0.100156	0.0774369	0.017899	0.0366712	0.0435536	0.0685186	0.0600999	0.100842	0.0369115	0.0318471	0.0416503	0.0126364	0.0244266	0.0484897	0.0389477	0.0532488	0.0289525	0.0208998	0.0282204	0.0436496	0.0322006	0.0325007	0.0257565	0.0577426	0.025668	0.066217
Rhodopirillaceae	0	0	0	0	0	0	0	0	0	0	0	0	0	0	0	0	0	0	0	0	0	0	0	0	0	0	0	0	0.000355633	0	0	0	0	0	0	0	0	0	0	0	0	0	0	0	0	0	0	0	0.000339357
Rhodospirillaceae	0	0	0.001921	0.00143318	0.00311073	0.00350185	0	0	0	0.00104204	0.000901917	0.00197004	0	0	0	0.000353425	0.00079566	0.000762539	0	0	0	0	0	0	0	0.000906276	0.00127226	0.00157887	0.00248943	0.00302178	0	0	0	0	0.000586038	0.000382263	0	0	0	0	0	0	0	0.000391822	0.00106884	0.00099631	0.000282705	0.000865638	0.000636294
Rubritaleaceae	0	0	0.000840437	0.000107488	0	0	0	0	0	0	0	0	0	0	0	0	0	0	0	0	0	0	0	0	0	0	0	0	0	0	0	0	0	0	0	0	0	0	0	0	0	0	0	0	0	0	0	0	0
Saccharum_hybrid_cultivar	0	0	0	0	0	0	0	0	0	0	0	0	0	0	0	0	0	0	0	0	0	0	0	0	0.000298552	0.00154822	0	0	0	0	0	0.000736757	0	0	0	0	0.00042165	0	0	0	0	0	0	0.000854884	0	0	0	0	0
Sandaracinaceae	0	0	0	0	0	0	0	0	0	0	0.000375799	0.000779807	0	0	0.000386163	0	0	0	0	0	0	0	0	0	0	0	0	0	0	0	0	0	0	0	0	0	0	0	0	0	0	0	0	0	0	0	0	0	0
SC_I_84	0	0	0	0	0	0	0	0	0	0	0	0	0	0	0	0	0	0	0	0	0	0	0	0	0	0	0	0	0.000632236	0	0	0	0	0	0.000146509	0.000229358	0	0	0	0	0	0	0	0	0	0	0	0	0
Schlesneriaceae	0	0	0	0.00114654	0.00137817	0.00221381	0	0	0	0	0	0	0	0	0	0	0.000253165	0.00128245	0	0	0	0	0	0	0	0	0.000336776	0	0.000316118	0	0	0	0	0	0	0	0	0	0	0	0	0.000794941	0	0	0	0	0	0.000263455	0
SM2D12	0	0	0.00368191	0.000537442	0	0	0	0	0.000246931	0	0.000187899	0	0	0	0	0	0	0	0	0	0	0	0	0	0	0	0	0	0.000316118	0.000587569	0	0	0	0	0	0	0	0	0	0	0	0	0	0	0	0	0	0	0
soil_bacterium_WF55	0	0.00288562	0.00264137	0.00064493	0	0	0	0	0	0	0	0	0	0	0.000547064	0	0.000361664	0	0	0	0	0	0	0	0	0	0	0.000385089	0	0	0	0.00117881	0	0	0.00153835	0	0	0.000710076	0	0.000867491	0.00119227	0	0	0	0	0	0	0	0
Solibacteraceae_.Subgroup_3.	0	0	0.000560291	0.00118237	0.00693023	0.00478989	0	0	0	0.000467122	0	0.00554073	0	0	0	0	0.000976492	0.000866521	0	0	0	0	0	0	0	0.00249226	0.00434067	0.00581485	0.00604576	0.0133462	0	0.00202608	0.000404992	0.000550617	0.00135521	0.00405199	0	0	0.000269127	0.00148196	0.000526002	0.00195122	0	0	0.00035628	0.000848708	0.000424058	0.00105382	0.0151438
Solimonadaceae	0.000206424	0.00322291	0.000400208	0.00168398	0.000748149	0	0.000728582	0.00247493	0.00119938	0.00309019	0.00146561	0.00119023	0	0.00322076	0.000707965	0.000481943	0.00144665	0.00114381	0.00292072	0.00176062	0.000460519	0.000489716	0.000602303	0	0.000223914	0	0.000561293	0.000308071	0.00146205	0.00125908	0.000633053	0.0037943	0.000220905	0.00318572	0	0.00225535	0.00172493	0.00347937	0	0.0011928	0.00182347	0.00112014	0.0019708	0.00138919	0.000435454	0.00114391	0.0031451	0.00414001	0
Solirubrobacteraceae	0	0.0012367	0.00264137	0.00537442	0.00933218	0.00301884	0	0	0.000634965	0.000826446	0.00165351	0.000410425	0	0.000969356	0.00115849	0.000481943	0.00329114	0.000866521	0	0.000288101	0.00116901	0.000699594	0	0.00120243	0.00167936	0.00849634	0.0102155	0.0102819	0.0139092	0.00306375	0.000446861	0.0030207	0.00279813	0.00279242	0.00172149	0.00122324	0.000383318	0.00149116	0.00288351	0.00137353	0.00185854	0.00101174	0.000109489	0.00135357	0.00217727	0.00250923	0.00229698	0.00267219	0
Sphingobacteriaceae	0.128272	0.127642	0.144195	0.0819061	0.0759175	0.196184	0.0921442	0.0708284	0.0642021	0.0494071	0.0609169	0.0572953	0.0371504	0.0735772	0.0486887	0.0414792	0.0507776	0.123809	0.0566466	0.036941	0.0331928	0.0112635	0.019132	0.0299547	0.0814301	0.058417	0.0968044	0.0893792	0.0919904	0.216351	0.0503463	0.150298	0.0501822	0.0571856	0.0551608	0.134709	0.0634008	0.0727118	0.090965	0.0447119	0.0325069	0.0903704	0.0545985	0.0258246	0.0245042	0.0255351	0.00671426	0.0167106	0.10448
Sphingomonadaceae	0.0287342	0.0170139	0.0358987	0.0292727	0.0203575	0.00929802	0.00857155	0.145565	0.0164738	0.0123248	0.00364525	0.00119023	0.0337484	0.0234209	0.0118423	0.0252538	0.00238698	0.00350075	0.00814727	0.00566599	0.0189167	0.0644326	0.00184234	0.0096902	0.0527318	0.0322106	0.0153046	0.0209104	0.0072312	0.00625341	0.0341104	0.0288809	0.0138802	0.0245811	0.00597026	0.00412844	0.0208142	0.0301072	0.00626682	0.00921709	0.00757443	0.00650407	0.0159854	0.0373655	0.00661098	0.0288561	0.00219097	0.00112909	0.00996861
Spirosomaceae	0	0.00513416	0.0048025	0.00222143	0.00224445	0	0.000171431	0	0.00126993	0.00118577	0.000338219	0.0010671	0	0.000750469	0.00170555	0.00106028	0.00278481	0.00135177	0	0	0	0	0	0.000212194	0	0	0.000486454	0.000308071	0.000553207	0.000923322	0	0	0	0.000471958	0.00256391	0.00558104	0	0.0027693	0.0052672	0.00314465	0.00312095	0.00411924	0	0	0	0.00118081	0.0012015	0.0040271	0
Streptomycetaceae	0.000577987	0	0	0	0	0	0	9.76944e-05	0	0	0	0	0	0	0	0	0	0	0	0	0	0	0	0	0	0.000641945	0	0.000847197	0	0	0.00215983	0.00158403	0	0	0	0	0	0	0	0.000180727	0	0	0.000948905	0	0.000514627	0	0	0	0.0919657
Tepidisphaeraceae	0	0	0	0.000501612	0	0	0	0	0.000246931	0.000970176	0.000300639	0.000246255	0	0	0	0.000449814	0.000253165	0	0	0	0	0	0	0	0	0	0	0	0	0	0	0	0	0	0	0	0	0	0	0	0	0	0	0	0	0	0	0	0
Terrimicrobiaceae	0	0	0.000440229	0	0	0	0	0	0	0	0	0	0	0	0	0	0	0	0	0	0	0.000279838	0	0	0	0	0	0	0	0	0	0	0	0	0	0	0	0	0	0	0	0	0	0	0	0	0	0	0
Thermomonosporaceae	0	0	0	0	0	0.00177105	0	0	0	0	0	0	0	0	0	0	0	0	0	0	0	0	0	0	0	0	0	0.00238755	0	0	0	0	0	0	0	0	0	0	0	0	0	0	0	0	0	0	0	0	0.0931959
Thioalkalispiraceae	0	0	0	0.000716589	0.00362262	0	0	0	0	0	0	0	0	0	0	0	0	0	0	0	0	0	0	0	0	0.00026433	0.00082323	0.000847197	0.000632236	0.000293784	0	0	0	0.000629277	0.00069592	0.000191131	0	0	0	0.000180727	0.000385735	0	0	0	0	0	0	0	0
TRA3_20	0	0	0	0.00268721	0.000472515	0.00233457	0	0.000651296	0.00134048	0.00212001	0.00304397	0.00233942	0	0	0	0	0	0.00121313	0	0	0	0	0	0	0	0	0	0	0	0	0	0	0	0	0	0	0	0	0	0	0	0	0	0	0	0	0	0	0
Unclassified	0.00350921	0.0138285	0.0926482	0.0246865	0.0253583	0.0438738	0.000300004	0.13078	0.0709397	0.0350701	0.060729	0.0393187	0.00227938	0.0265166	0.0206597	0.0246434	0.0345027	0.0551801	0.0306675	0.150229	0.0222821	0.0590108	0.119327	0.0517046	0.00641887	0.0867382	0.024884	0.075439	0.025566	0.0407941	0.0068891	0.109593	0.0241891	0.00995044	0.0137353	0.0340979	0.0128028	0.0229355	0.0423299	0.0461577	0.029421	0.0556098	0.0706934	0.0754435	0.0613198	0.0571956	0.0715598	0.0607452	0.010308
uncultured	0	0.0157023	0.00392204	0.00240057	0.00354387	0.00724521	0	0.00130259	0.000952448	0.000718649	0.000826757	0.00151857	0	0	0.000675784	0	0	0.00270355	0	0	0.00205462	0.00115433	0	0.00106097	0	0.00101956	0.00467744	0.00512169	0.00395148	0.00973685	0	0.000663081	0.00703214	0.000825926	0.000879056	0.000152905	0.00118829	0.00756231	0.00369089	0.00292778	0.000210401	0.0035411	0	0.00758709	0.00538379	0.000885609	0.000494735	0.00270982	0.00224824
uncultured_actinobacterium	0	0	0	0	0	0	0	0	0	0	0	0	0	0	0	0	0	0	0	0	0	0	0	0	0	0	0.00082323	0	0.00126447	0	0	0	0	0	0	0	0	0	0	0	0	0	0	0	0	0	0	0	0
uncultured_Armatimonadetes_bacterium	0	0.00134912	0	0.00186313	0	0	0	0	0	0.00104204	0	0.0013544	0	0	0	0.00067472	0.00119349	0.00284219	0	0	0	0	0	0	0.000895656	0	0.000935489	0.00165588	0	0	0	0	0	0.000707937	0	0.00370795	0	0	0.00134564	0.00133738	0.001052	0.00169828	0	0	0	0	0	0	0
uncultured_bacterium	0.00165139	0.0271698	0.00852443	0.0198495	0.00882029	0.0117131	0	0.0119187	0.0131579	0.0288178	0.027283	0.0201519	0	0	0.00225261	0.0010924	0	0.00578836	0	0.000416146	0.000637642	0.000664615	7.08592e-05	0.0012378	0	0.172155	0.00928005	0.0228358	0.00308215	0.0128426	0	0.00537832	0.0079894	0.01467	0.00285693	0.0224771	0.00333487	0.0145921	0.0023837	0.00759054	0.0076095	0.0031075	0	0.000854884	0.000435454	0.00140221	0.000353382	0.00158073	0
uncultured_bacterium_.0319_6E22	0	0	0	0.000931566	0	0.00161005	0	0.000130259	0.000529138	0.00344951	0.00304397	0.00664888	0	0	0.000128721	0.000642591	0.00202532	0.00360473	0	0	0	0	0	0	0	0	0	0	0	0	0	0	0	0.00133721	0.00454179	0.00107034	0	0	0	0	0	0.000325203	0	0	0	0	0	0	0
uncultured_bacterium_SBR2096	0	0	0	0	0	0	0	0.000455907	0.000952448	0.000395257	0	0.000205212	0	0	0	0	0	0	0	0	0	0	0	0	0	0	0	0	0	0	0	0.00151035	0	0	0	0.000152905	0	0	0	0	0	0	0	0	0	0	0	0	0
uncultured_Chloroflexi_bacterium	0	0	0.000960499	0	0.00141755	0.00599742	0	0	0	0	0	0	0	0	0	0	0	0	0	0	0	0	0	0	0	0	0	0	0.000553207	0.00314769	0	0	0.000110452	0	0.000732547	0	0	0	0	0.000361454	0.0012624	0.00448058	0	0	0	0.000701107	0	0.000188182	0
uncultured_Chloroflexus_sp_	0	0	0	0	0	0	0	0	0	0	0	0	0	0	0	0	0	0	0	0	0	0	0	0	0	0	0	0	0	0	0	0	0	0	0	0	0	0	0	0	0	0	0	0	0	0	0	0	0
uncultured_Desulfuromonadales_bacterium	0	0	0	0	0	0	0	0	0	0	0	0	0	0	0	0	0	0	0	0	0	0	0	0	0	0	0	0	0	0	0	0	0	0	0	0	0	0	0	0	0	0	0	0	0	0	0	0	0
uncultured_gamma_proteobacterium	0	0	0	0	0	0	0	0	0	0	0	0	0	0	0	0	0	0	0	0	0	0	0	0	0	0	0	0	0	0	0	0	0	0	0	0	0	0	0	0	0	0	0	0	0	0	0	0	0
uncultured_prokaryote	0	0	0	0	0	0	0	0	0	0	0	0	0	0	0	0	0	0	0	0	0	0	0	0	0	0	0	0	0	0	0	0	0	0	0	0	0	0	0	0	0	0	0	0	0	0	0	0	0
uncultured_soil_bacterium	0	0	0	0	0	0	0	0	0	0	0	0	0	0	0	0	0	0	0	0	0	0	0	0	0	0	0	0	0	0	0	0	0	0	0	0	0	0	0	0	0	0	0	0	0	0	0	0	0
uncultured_Steroidobacter_sp_	0	0	0	0.000322465	0.000433139	0	0	0	0	0.000467122	0.000187899	0	0	0	0	0	0	0	0	0	0	0	0	0	0	0	0	0	0	0	0	0	0	0	0	0	0	0	0	0	0	0	0	0	0	0	0	0	0
unidentified	0	0	0	0	0	0	0	0	0	0	0	0.00065668	0	0	0	0	0	0	0	0	0	0	0	0	0	0	0	0.000962723	0.00276603	0.000839384	0	0	0	0	0	0	0	0	0	0	0	0	0	0	0	0	0	0	0.00585391
unidentified_rhodophyte_PRD01a010B	0	0.00303553	0.00144075	0.000394124	0.00181131	0	0.00522865	0.000227954	0.000776069	0.000215595	0.000488538	0.00143649	0.000578349	0.000125078	0	0.000160648	0.00039783	0.00107449	0.00103762	9.60338e-05	0	0	0	0	0.00623227	0.000906276	0.00127226	0.000693161	0.00201525	0.00574978	0.000782006	0.000147351	0.000257722	0	0	0.000955657	0.00448482	0	0.00153787	0.00101207	0.00140267	0.0070822	0.0029927	0.000997364	0.000554214	0.00136531	0.000848116	0.00289801	0
Unknown_Family	0	0	0	0.000286636	0.000196881	0.000201256	0	0	0.0011641	0.0027668	0.00300639	0	0	0.000187617	9.65406e-05	0.000449814	0.000325497	0.000381269	0	0	0	0.00136421	0.00517272	0.00374876	0	0.000226569	0.000523874	0.000616143	0.0013435	0.000713476	0	0	0	0.000353968	0.000366274	0.000535168	0	0	0.000346021	0.000650618	0.000596136	0.000758808	0	0	0	0	0.00159022	0.00255928	0
Veillonellaceae	0	0	0	0	0	0	0	0	0	0	0	0	0	0	0	0	0	0	0	0	0.00131071	0.00195886	0	0	0	0	0	0	0	0	0	0	0	0	0	0	0	0	0	0	0	0	0	0	0	0	0	0	0
Vermiphilaceae	0	0	0	0	0	0	0	0	0	0	0	0	0	0	0	0	0	0	0	0	0	0	0	0	0	0	0	0	0	0	0	0	0	0	0	0	0	0	0	0	0	0	0	0	0	0	0	0	0
Verrucomicrobiaceae	0	0	0.000800416	0	0	0	0	0.000586166	0.0021871	0.0042041	0.000488538	0.00114919	0	0	0.00106195	0.00157435	0	0.0015944	0	0	0	0	0	0	0	0	0	0	0	0	0	0	0	0.00157319	0.000915684	0.00129969	7.66636e-05	0	0	0	0	0	0	0	0	0	0	0	0
WD2101_soil_group	0	0	0.00352183	0.00662845	0.0101591	0.00953953	0	0.000618731	0.00458586	0.00833633	0.00590004	0.00258568	0	0.00343965	0.00675784	0.00693998	0.00437613	0.00412464	0	0.002849	0.00655354	0.0237162	0.0251904	0.0237657	0.000522466	0.0127634	0.0013471	0.00720117	0.00442565	0.00117514	0	0.002726	0.00073635	0.00853457	0.0205113	0.00237003	0	0.00110062	0.000538255	0.0023856	0.000350668	0.00213189	0	0.000569922	0.000316694	0.00177122	0.00272104	0.00289801	0.000721133
X0319_6G20	0	0	0.000520271	0.000788248	0.00220507	0.000644019	0	0.00283314	0.00042331	0.000107797	7.51597e-05	0.000451467	0	0	0	0	0	0.000207965	0	0	0	0	0	0	0	0.000415376	0	0.00477511	0.002687	0.00260209	0	0.00139984	7.3635e-05	0	0.00131858	0.00107034	0	0.000532557	0.000384468	0	0	0.000758808	0	0	0.000435454	0	0	0	0
X37_13	0	0	0.00236123	0.00232891	0.00385888	0.00627918	0	0.000911815	0.000705517	0.00262307	0.00278091	0.010589	0	0.00809881	0.00479485	0.001735	0.00235081	0.00259956	0	0	0	0	0	0	0	0.00151046	0.00250711	0.00446704	0	0.0033995	0	0	0	0	0.00183137	0.00248471	0	0.000603565	0.000653595	0.00122895	0.000631202	0.00133695	0	0	0	0	0	0	0
X67_14	0	0	0	0	0	0	0	0	0	0	0	0	0	0	0	0	0	0	0	0	0	0	0	0	0	0	0	0	0	0	0	0	0	0	0	0	0	0	0	0	0	0	0	0	0	0	0	0	0.000933232
Xanthobacteraceae	0.000825696	0.0127417	0.011486	0.0134002	0.0159474	0.00426662	0.00501436	0.00778299	0.00476224	0.0132591	0.0154077	0.0114098	0.00122474	0.00737961	0.00884956	0.0122414	0.0180108	0.0113688	0.00245955	0.00649829	0.00680152	0.00961942	0.0121878	0.0149243	0.00600836	0.00826977	0.0169511	0.0158657	0.0405421	0.0445293	0.00472928	0.00839903	0.00644306	0.0130968	0.0140283	0.0126911	0.00302821	0.00514805	0.00588235	0.0083496	0.00992391	0.0144896	0.00350365	0.0051293	0.00950081	0.00874539	0.0175631	0.0239368	0.0116654
Xanthomonadaceae	0	0	0	0	0	0	0	0	0	0	0	0	0	0	0	0	0	0	0	0	0	0	0	0	0	0	0	0	0	0	0	0	0	0	0	0	0	0	0	0	0	0	0	0	0	0	0	0	0.00509035
Xiphinematobacteraceae	0	0	0	0	0.000354387	0.000201256	0	0	0	0	0	0	0	0	0	0	0	0	0	0	0	0	0	0	0	0	0	0	0	0	0	0	0	0	0	0	0	0	0	0	0	0	0	0	0	0	0	0	0
[truncated: 27 more columns]

## Sheet: Tab 3
	Taxa
	tests	code	Soils in comparison	Taxa	P value	P value summary	Friedman statistic
	Friedman		GSC DSC NSC	Burkholderiaceae	0.0017	**	10.33
	Friedman		GSC DSC NSC	Nocardioidaceae	0.0017	**	10.33
	Friedman		GSC DSC NSC	Sphingobacteriaceae	0.0081	**	9
	Friedman		GSC DSC NSC	Xanthobacteraceae	0.012	*	8.333
			Soils in comparison	Taxa	P value	Sum of pos. ranks	Sum of neg. ranks	Sum of signed ranks (W)	q value
	multiple Wilcoxon matched-pairs signed rank	b	GSC NSC	Burkholderiaceae	0.03125	21	0	21	0.070313
	multiple Wilcoxon matched-pairs signed rank	b	GSC NSC	Nocardioidaceae	0.03125	21	0	21	0.070313
	multiple Wilcoxon matched-pairs signed rank	b	GSC NSC	Sphingobacteriaceae	0.03125	21	0	21	0.070313
	multiple Wilcoxon matched-pairs signed rank	b	GSC NSC	Xanthobacteraceae	0.03125	0	-21	-21	0.070313
	multiple Wilcoxon matched-pairs signed rank	c	DSC NSC	Burkholderiaceae	0.03125	21	0	21	0.09375
	multiple Wilcoxon matched-pairs signed rank	c	DSC NSC	Nocardioidaceae	0.03125	21	0	21	0.09375
	multiple Wilcoxon matched-pairs signed rank	c	DSC NSC	Sphingobacteriaceae	0.03125	21	0	21	0.09375
			Soils in comparison	Taxa	P value	P value summary	Friedman statistic
	Friedman		GST DST NST	Burkholderiaceae	<0.0001	****	21.78
	Friedman		GST DST NST	Chitinophagaceae	<0.0001	****	20.33
	Friedman		GST DST NST	Nocardioidaceae	<0.0001	****	27
	Friedman		GST DST NST	Rhodanobacteraceae	0.0046	**	10.78
	Friedman		GST DST NST	Rhodanobacteraceae	0.0046	**	10.78
	Friedman		GST DST NST	Unclassified	0.0025	**	12
	Friedman		GST DST NST	Xanthobacteraceae	<0.0001	****	24.11
			Soils in comparison	Taxa	P value	Sum of pos. ranks	Sum of neg. ranks	Sum of signed ranks (W)	q value
	multiple Wilcoxon matched-pairs signed rank	a	GST DST	Nocardioidaceae	8e-06	0	-171	-171	6.9e-05
	multiple Wilcoxon matched-pairs signed rank	a	GST DST	Chitinophagaceae	0.002335	152	-19	133	0.008423
	multiple Wilcoxon matched-pairs signed rank	a	GST DST	Acidobacteriaceae Subgroup 1	0.002808	20	-151	-131	0.008423
	multiple Wilcoxon matched-pairs signed rank	a	GST DST	Burkholderiaceae	0.01387	30	-141	-111	0.031208
	multiple Wilcoxon matched-pairs signed rank	b	GST NST	Xanthobacteraceae	8e-06	0	-171	-171	6.9e-05
	multiple Wilcoxon matched-pairs signed rank	b	GST NST	Chitinophagaceae	7.6e-05	166	-5	161	0.000343
	multiple Wilcoxon matched-pairs signed rank	b	GST NST	Burkholderiaceae	0.000534	159	-12	147	0.001602
	multiple Wilcoxon matched-pairs signed rank	b	GST NST	Unclassified	0.001099	155.5	-15.5	140	0.002472
	multiple Wilcoxon matched-pairs signed rank	b	GST NST	Rhodanobacteraceae	0.042236	39	-132	-93	0.076025
	multiple Wilcoxon matched-pairs signed rank	c	DST NST	Nocardioidaceae	8e-06	171	0	171	6.9e-05
	multiple Wilcoxon matched-pairs signed rank	c	DST NST	Xanthobacteraceae	1.5e-05	1	-170	-169	6.9e-05
	multiple Wilcoxon matched-pairs signed rank	c	DST NST	Burkholderiaceae	2.3e-05	169	-2	167	6.9e-05
	multiple Wilcoxon matched-pairs signed rank	c	DST NST	Chitinophagaceae	0.000145	164	-7	157	0.000326
	multiple Wilcoxon matched-pairs signed rank	c	DST NST	Unclassified	0.000839	157	-14	143	0.001511
			Soils in comparison	Taxa	P value	P value summary	Friedman statistic
	Friedman		GSC GST1 GST2 GST3	Burkholderiaceae	0.0014	**	12.56
	Friedman		GSC GST1 GST2 GST3	Chitinophagaceae	0.0085	**	10.4
	Friedman		GSC GST1 GST2 GST3	Micropepsaceae	0.0057	**	11
	Friedman		GSC GST1 GST2 GST3	Nocardioidaceae	0.0007	***	13.2
	Friedman		GSC GST1 GST2 GST3	Sphingobacteriaceae	<0.0001	****	15
			Soils in comparison	Taxa	P value	Sum of pos. ranks	Sum of neg. ranks	Sum of signed ranks (W)	q value
	multiple Wilcoxon matched-pairs signed rank	a	GSC GST1	Burkholderiaceae	0.03125	0	-21	-21	0.09375
	multiple Wilcoxon matched-pairs signed rank	a	GSC GST1	Nocardioidaceae	0.03125	21	0	21	0.09375
	multiple Wilcoxon matched-pairs signed rank	a	GSC GST1	Sphingobacteriaceae	0.03125	21	0	21	0.09375
	multiple Wilcoxon matched-pairs signed rank	b	GSC GST2	Burkholderiaceae	0.03125	0	-21	-21	0.05625
	multiple Wilcoxon matched-pairs signed rank	b	GSC GST2	Chitinophagaceae	0.03125	0	-21	-21	0.05625
	multiple Wilcoxon matched-pairs signed rank	b	GSC GST2	Nocardioidaceae	0.03125	21	0	21	0.05625
	multiple Wilcoxon matched-pairs signed rank	b	GSC GST2	Rhodanobacteraceae	0.03125	21	0	21	0.05625
	multiple Wilcoxon matched-pairs signed rank	b	GSC GST2	Sphingobacteriaceae	0.03125	21	0	21	0.05625
	multiple Wilcoxon matched-pairs signed rank	c	GSC GST3	Burkholderiaceae	0.03125	0	-21	-21	0.070313
	multiple Wilcoxon matched-pairs signed rank	c	GSC GST3	Micropepsaceae	0.03125	21	0	21	0.070313
	multiple Wilcoxon matched-pairs signed rank	c	GSC GST3	Nocardioidaceae	0.03125	21	0	21	0.070313
	multiple Wilcoxon matched-pairs signed rank	c	GSC GST3	Sphingobacteriaceae	0.03125	21	0	21	0.070313
			Soils in comparison	Taxa	P value	P value summary	Friedman statistic
	Friedman		DSC DST1 DST2 DST3	Acidobacteriaceae Subgroup 1	0.0053	**	11.03
	Friedman		DSC DST1 DST2 DST3	Burkholderiaceae	<0.0001	****	15
	Friedman		DSC DST1 DST2 DST3	Micropepsaceae	0.0057	**	11
	Friedman		DSC DST1 DST2 DST3	Nocardioidaceae	<0.0001	****	15.8
	Friedman		DSC DST1 DST2 DST3	Sphingobacteriaceae	0.004	**	11.4
	Friedman		DSC DST1 DST2 DST3	Xanthobacteraceae	0.0019	**	12.25
			Soils in comparison	Taxa	P value	Sum of pos. ranks	Sum of neg. ranks	Sum of signed ranks (W)	q value
	multiple Wilcoxon matched-pairs signed rank	a	DSC DST1	Burkholderiaceae	0.03125	0	-21	-21	0.09375
	multiple Wilcoxon matched-pairs signed rank	a	DSC DST1	Micropepsaceae	0.03125	21	0	21	0.09375
	multiple Wilcoxon matched-pairs signed rank	a	DSC DST1	Nocardioidaceae	0.03125	0	-21	-21	0.09375
	multiple Wilcoxon matched-pairs signed rank	b	DSC DST2	Burkholderiaceae	0.03125	0	-21	-21	0.09375
	multiple Wilcoxon matched-pairs signed rank	b	DSC DST2	Micropepsaceae	0.03125	21	0	21	0.09375
	multiple Wilcoxon matched-pairs signed rank	b	DSC DST2	Xanthobacteraceae	0.03125	21	0	21	0.09375
	multiple Wilcoxon matched-pairs signed rank	c	DSC DST3	Acidobacteriaceae Subgroup 1	0.03125	0	-21	-21	0.05625
	multiple Wilcoxon matched-pairs signed rank	c	DSC DST3	Burkholderiaceae	0.03125	0	-21	-21	0.05625
	multiple Wilcoxon matched-pairs signed rank	c	DSC DST3	Nocardioidaceae	0.03125	0	-21	-21	0.05625
	multiple Wilcoxon matched-pairs signed rank	c	DSC DST3	Sphingobacteriaceae	0.03125	21	0	21	0.05625
	multiple Wilcoxon matched-pairs signed rank	c	DSC DST3	Xanthobacteraceae	0.03125	21	0	21	0.05625
	multiple Wilcoxon matched-pairs signed rank	c	DSC DST3	Micropepsaceae	0.0625	20	-1	19	0.09375
			Soils in comparison	Taxa	P value	P value summary	Friedman statistic
	Friedman		NSC NST1 NST2 NST3	Burkholderiaceae	0.0006	***	13.4
	Friedman		NSC NST1 NST2 NST3	Micropepsaceae	0.0038	**	11.44
	Friedman		NSC NST1 NST2 NST3	Nocardioidaceae	0.0389	*	7.983
	Friedman		NSC NST1 NST2 NST3	Rhodanobacteraceae	0.0218	*	9
	Friedman		NSC NST1 NST2 NST3	Sphingobacteriaceae	0.0015	**	12.6
			Soils in comparison	Taxa	P value	Sum of pos. ranks	Sum of neg. ranks	Sum of signed ranks (W)	q value
	multiple Wilcoxon matched-pairs signed rank	a	NSC NST1	Burkholderiaceae	0.03125	0	-21	-21	0.070313
	multiple Wilcoxon matched-pairs signed rank	a	NSC NST1	Nocardioidaceae	0.03125	21	0	21	0.070313
	multiple Wilcoxon matched-pairs signed rank	a	NSC NST1	Rhodanobacteraceae	0.03125	0	-21	-21	0.070313
	multiple Wilcoxon matched-pairs signed rank	a	NSC NST1	Sphingobacteriaceae	0.03125	0	-21	-21	0.070313
	multiple Wilcoxon matched-pairs signed rank	b	NSC NST2	Burkholderiaceae	0.03125	0	-21	-21	0.09375
	multiple Wilcoxon matched-pairs signed rank	b	NSC NST2	Micropepsaceae	0.03125	21	0	21	0.09375
	multiple Wilcoxon matched-pairs signed rank	b	NSC NST2	Unclassified	0.03125	21	0	21	0.09375
	multiple Wilcoxon matched-pairs signed rank	b	NSC NST2	Nocardioidaceae	0.0625	20	-1	19	0.09375
	multiple Wilcoxon matched-pairs signed rank	b	NSC NST2	Rhodanobacteraceae	0.0625	1	-20	-19	0.09375
	multiple Wilcoxon matched-pairs signed rank	b	NSC NST2	Sphingobacteriaceae	0.0625	1	-20	-19	0.09375
	multiple Wilcoxon matched-pairs signed rank	c	NSC NST3	Burkholderiaceae	0.03125	0	-21	-21	0.070313
	multiple Wilcoxon matched-pairs signed rank	c	NSC NST3	Chitinophagaceae	0.03125	21	0	21	0.070313
	multiple Wilcoxon matched-pairs signed rank	c	NSC NST3	Micropepsaceae	0.03125	21	0	21	0.070313
	multiple Wilcoxon matched-pairs signed rank	c	NSC NST3	Rhodanobacteraceae	0.03125	0	-21	-21	0.070313
		Shannon index
		Test	Soils in comparison	Rank sum diff.	P value	q value
		Friedman	GSC NSC	-8	0.0209	0.0314
		Friedman	DSC NSC	-10	0.0039	0.0117
		Friedman	GST NST	-29	<0.0001	<0.0001
		Friedman	DST NST	-25	<0.0001	<0.0001
		Friedman	GSC GST2	17	0.0001	0.0004
		Friedman	GSC GST3	12	0.0073	0.0109
		Friedman	DSC DST1	11	0.0139	0.0209
		Friedman	DSC DST2	17	0.0001	0.0004
		Friedman	DSC DST3	8	0.0736	0.0736
		Friedman	NSC NST2	10	0.0253	0.0663
		Friedman	NSC NST3	9	0.0442	0.0663

## Sheet: Tab 4
Antibiotic	W2GSC	W4GSC	W6GSC	W8GSC	W10GSC	W12GSC	W2GST1	W4GST1	W6GST1	W8GST1	W10GST1	W12GST1	W2GST2	W4GST2	W6GST2	W8GST2	W10GST2	W12GST2	W2GST3	W4GST3	W6GST3	W8GST3	W10GST3	W12GST3	W2NSC	W4NSC	W6NSC	W8NSC	W10NSC	W12NSC	W2NST1	W4NST1	W6NST1	W8NST1	W10NST1	W12NST1	W2NST2	W4NST2	W6NST2	W8NST2	W10NST2	W12NST2	W2NST3	W4NST3	W6NST3	W8NST3	W10NST3	W12NST3	W2DSC
aminoglycoside	0	0.00185216	0	0	0.00163805	0	0.00456337	0.00537801	0.00109956	0.00171248	0	0	0.00167732	0	0	0	0.00167949	0	0	0	0	0	0	0	0	0	0	0	0	0	0	0.00120268	0.00107937	0	0	0	0	0	0	0	0	0	0	0	0	0	0	0	0
aminoglycoside/aminocoumarin	0	0	0	0	0	0	0.00307983	0.00694988	0.00171792	0	0	0	0.000403496	0	0	0	0	0	0	0	0	0	0	0	0	0	0	0	0	0	0	0	0	0	0	0	0	0	0	0	0	0	0	0	0	0	0	0	0
bacitracin	0.094449	0.0686587	0.0706491	0.0649952	0.0492084	0.067234	0.145057	0.151243	0.106319	0.122335	0.0398253	0.0813738	0.120005	0.11852	0.0874709	0.0978169	0.101609	0.0695047	0.170796	0.13964	0.114927	0.138211	0.108171	0.0829104	0.0263614	0.0304634	0.0257979	0.0268105	0.032834	0.0262622	0.134463	0.0523821	0.119528	0.0587043	0.0448068	0.0446253	0.0954521	0.13294	0.188041	0.122069	0.102777	0.0722005	0.120189	0.210711	0.169687	0.111117	0.106181	0.0564246	0.104
beta-lactam	0.00925499	0.0140592	0.00935218	0.0100818	0.017428	0.00425445	0.0226869	0.0343742	0.0197921	0.0205856	0.0175584	0.0168031	0.00384275	0.0186997	0.0113429	0.0214746	0.0131018	0.0139338	0.0066381	0.0164505	0.0144748	0.020052	0.00757869	0.0260265	0	0	0.00653043	0.0059213	0.00580431	0.0045862	0.132517	0.0220282	0.0406264	0.0237738	0.0196977	0.00886462	0.0973442	0.125031	0.127132	0.0687206	0.0731624	0.0392574	0.126795	0.1366	0.106629	0.107852	0.0400564	0.0188881	0.00340281
fluoroquinolone	0	0	0	0	0	0	0.00197458	0.00408589	0	0.00199221	0	0	0	0	0	0	0	0	0	0	0	0	0	0	0	0	0	0	0	0	0	0	0	0	0	0	0	0	0	0	0	0	0	0	0	0	0	0	0
fluoroquinolone/multidrug	0	0	0	0	0	0	0.00311601	0.00720633	0.0016563	0	0	0	0	0	0	0	0	0	0	0	0	0	0	0	0	0	0	0	0	0	0	0	0	0	0	0	0	0	0	0	0	0	0	0	0	0	0	0	0
fosmidomycin	0.106355	0.0684364	0.081615	0.0844748	0.0734075	0.0778296	0.120306	0.140144	0.0973672	0.115519	0.0627424	0.111326	0.10225	0.115039	0.0805911	0.0854814	0.0957066	0.0824251	0.118909	0.104866	0.113783	0.145256	0.157064	0.144816	0.0859979	0.0660388	0.0674271	0.0674518	0.0720982	0.0753123	0.11685	0.0633875	0.113754	0.105014	0.0870181	0.0754214	0.102104	0.131641	0.14653	0.114046	0.0909084	0.109318	0.117104	0.145991	0.119715	0.0861053	0.0905503	0.0897902	0.131155
glycopeptide	0.115749	0.0475563	0.0508203	0.039157	0.0491163	0.0300815	0.0105789	0.00781628	0.00636647	0.0126925	0.0154575	0.0122374	0.0131071	0.0375539	0.0161757	0.0155873	0.0194439	0.0108623	0.0436042	0.0318836	0.0434717	0.0229407	0.00630452	0.0134319	0.218576	0.291682	0.122868	0.159566	0.155823	0.090122	0.112317	0.0779969	0.0782213	0.0936068	0.112802	0.0830588	0.203195	0.105619	0.0954532	0.0854359	0.0927315	0.0921198	0.117221	0.077751	0.0829874	0.0912742	0.11073	0.103012	0.0387719
MLS	0	0	0	0	0	0	0.000457272	0	0	0	0	0	0	0	0	0	0	0	0	0	0	0	0	0	0.0144838	0.0068335	0.00821974	0.00614205	0.00833547	0	0.00606922	0	0	0	0	0	0.0136409	0.00386789	0.00393045	0	0	0	0.00501138	0.00263104	0.00459797	0.00355266	0.00271061	0	0
multidrug	0.398952	0.322838	0.4413	0.321636	0.359718	0.344184	0.708148	0.644206	0.464226	0.475615	0.207669	0.37693	0.632422	0.733545	0.398319	0.55126	0.538611	0.415769	0.865754	0.761334	0.751996	0.837802	0.647789	0.649286	0.49177	0.40778	0.309683	0.333378	0.326431	0.261296	0.620224	0.389637	0.651167	0.416072	0.371581	0.317561	0.550055	0.513375	0.606255	0.535426	0.359096	0.389326	0.570972	0.702728	0.554562	0.39768	0.503349	0.377614	0.582182
nitroimidazole	0	0.00527005	0	0	0	0	0.00609067	0.0130767	0.00380879	0.0053719	0	0	0.00258748	0	0	0	0	0	0	0	0	0	0	0	0	0	0	0	0	0	0	0	0	0	0	0	0	0	0	0	0	0	0	0	0	0	0	0	0
nucleoside	0	0	0	0	0	0	0	0	0	0	0	0	0	0	0	0	0	0	0	0	0	0	0	0	0	0	0	0	0.00300291	0	0	0	0	0	0	0	0	0	0	0	0	0	0	0	0	0	0	0	0
peptide	0	0	0	0	0	0	0.00276251	0	0	0	0	0	0	0	0	0	0	0	0	0	0	0	0	0	0	0	0	0	0	0	0	0	0	0	0	0	0	0	0	0	0	0	0	0	0	0	0	0	0
phenicol	0.00146097	0.00553399	0	0	0.00181182	0	0	0	0	0	0	0	0	0	0	0	0.00270672	0	0	0	0.00311604	0	0	0	0	0	0	0	0	0	0	0	0	0.0018749	0	0	0	0.00130484	0.0023714	0.00137479	0.00195202	0.00143497	0.00151179	0	0.00341434	0.0019053	0.00218056	0	0
polymyxin/peptide	0	0	0	0	0	0	0	0	0	0	0	0	0	0	0	0	0	0	0	0	0	0	0	0	0	0	0	0	0	0	0	0	0	0	0	0	0	0	0	0	0	0	0	0	0	0	0	0	0
rifamycin	0.0328819	0.0237975	0.015713	0	0.000755391	0.0140135	0.0202286	0	0	0.0068178	0.0185874	0.0213233	0.003859	0.00526113	0	0.000699241	0.00591182	0.00387438	0.00913985	0.0111036	0.00774695	0	0	0	0.0211699	0.013894	0.0179657	0.0146794	0.0167043	0.0135644	0.0180534	0.0140013	0.0188849	0.00279764	0.0131315	0.0104296	0	0.0146693	0.0138384	0	0.0118984	0.0207482	0.0194658	0.00443227	0.0259207	0.0180098	0.0131443	0.0179006	0.0198619
sulfonamide	0	0	0	0.00164811	0.00254213	0.00364949	0	0	0	0	0	0	0	0	0	0	0	0	0	0	0	0	0	0	0	0	0	0	0	0	0	0	0	0	0	0	0	0	0	0	0	0	0	0	0	0	0	0	0
tetracenomycin C	0	0	0	0	0	0	0	0	0	0	0	0	0	0	0	0	0	0	0	0	0	0	0	0	0.0105163	0	0.00534163	0.00618391	0.00681256	0.002953	0.00397706	0	0.00157069	0.00303814	0.00189471	0.00210358	0.00375735	0.00135671	0.00148396	0.00109689	0	0	0.00353188	0	0	0.00240626	0.00163745	0	0
tetracycline	0.062242	0.016977	0.00685981	0	0.00873857	0.00141351	0.0348755	0	0	0	0	0	0.0151963	0	0.00526076	0	0	0	0.0135888	0.0147792	0	0	0	0	0	0	0.00186334	0.0102816	0	0	0	0.0089335	0.00929633	0.00132548	0	0	0	0.0010371	0.00193978	0.00195319	0.00350307	0	0.0188947	0.00149109	0.00411583	0.00116329	0.0027895	0	0.0273291
triclosan	0	0	0	0	0	0	0	0	0	0	0	0	0	0	0	0	0	0	0	0	0	0	0	0	0	0	0	0	0	0	0	0	0	0	0	0	0	0	0	0	0	0	0	0	0	0	0	0	0
unclassified	0.000558966	0.0165257	0	0	0	0	0.0281437	0.0416864	0.0144331	0.0156998	0	0	0.00169691	0	0	0	0	0	0	0	0	0	0	0	0	0	0	0	0	0	0	0	0.000996967	0	0	0	0	0	0	0	0	0	0	0	0	0	0	0	0
[truncated: 23 more columns]

## Sheet: Tab 5
ARGs	W2GSC	W4GSC	W6GSC	W8GSC	W10GSC	W12GSC	W2GST1	W4GST1	W6GST1	W8GST1	W10GST1	W12GST1	W2GST2	W4GST2	W6GST2	W8GST2	W10GST2	W12GST2	W2GST3	W4GST3	W6GST3	W8GST3	W10GST3	W12GST3	W2DSC	W4DSC	W6DSC	W8DSC	W10DSC	W12DSC	W2DST1	W4DST1	W6DST1	W8DST1	W10DST1	W12DST1	W2DST2	W4DST2	W6DST2	W8DST2	W10DST2	W12DST2	W2DST3	W4DST3	W6DST3	W8DST3	W10DST3	W12DST3	W2NSC
OMPR	0.016484	0.020677	0	0	0	0	0.0458034	0.0462589	0.0259265	0.0363957	0	0	0.029722	0	0	0	0.0298994	0	0	0	0	0	0	0.028252	0	0	0	0	0.0169855	0	0.0173981	0.0296471	0	0	0	0.0226709	0	0	0	0	0	0	0	0.0328718	0	0	0	0	0
BACA	0.094449	0.0686587	0.0706491	0.0649952	0.0492084	0.067234	0.145057	0.151243	0.106319	0.122335	0.0398253	0.0813738	0.120005	0.11852	0.0874709	0.0978169	0.101609	0.0695047	0.170796	0.13964	0.114927	0.138211	0.108171	0.0829104	0.104	0.120687	0.0695844	0.0769524	0.0461394	0.035378	0.112288	0.125986	0.108531	0.118508	0.145272	0.0968234	0.152259	0.114659	0.109015	0.122988	0.108141	0.0666515	0.168149	0.161841	0.107985	0.0900976	0.102397	0.0826123	0.0263614
MEXF	0.0835404	0.0525743	0.0873989	0.0994439	0.0949531	0.0847183	0.0494783	0.0694909	0.0514651	0.0832277	0.0827152	0.108106	0.0422216	0.0821865	0.048325	0.0662027	0.0682876	0.0777886	0.0612258	0.0790629	0.0959707	0.162665	0.216484	0.200018	0.0792509	0.071139	0.0758256	0.110394	0.104242	0.111054	0.0739234	0.0790533	0.0528217	0.0786668	0.0575868	0.0951065	0.0612507	0.0587689	0.06804	0.0630751	0.0588821	0.0706035	0.0765353	0.0899426	0.0759089	0.101301	0.114173	0.118449	0.103779
BPEF	0.0506438	0.0342082	0.0423952	0.0314954	0.0239027	0.0273339	0.104815	0.067749	0.0729069	0.0559873	0.0338946	0.0618165	0.116603	0.107751	0.0708993	0.073678	0.0720608	0.0556235	0.144842	0.129185	0.104732	0.103108	0.0895619	0.0804985	0.0985726	0.0900416	0.06038	0.0664264	0.0482986	0.0434535	0.109771	0.11307	0.108897	0.0951874	0.0873639	0.080373	0.144572	0.123391	0.0943985	0.096236	0.0933609	0.0628616	0.158139	0.158789	0.0885693	0.0711604	0.0892667	0.0745627	0.0130112
MULTIDRUG_ABC_TRANSPORTER	0.0360978	0.0359665	0.0369297	0.0364587	0.0336711	0.0273271	0.0471085	0.0490401	0.0365138	0.0383691	0.0255959	0.0403722	0.051257	0.0569804	0.0366516	0.0427529	0.0489509	0.0392633	0.0532518	0.0540557	0.0482928	0.0513297	0.0512539	0.0484987	0.0474545	0.0606236	0.0432869	0.0484809	0.0389152	0.0312755	0.038441	0.0511029	0.0489857	0.0488142	0.0468809	0.0472572	0.0522328	0.0457221	0.0389734	0.0372784	0.0376719	0.0311005	0.0595477	0.0714984	0.047995	0.0472719	0.0480378	0.0493148	0.0832414
ROSA	0.101112	0.0684364	0.081615	0.0844748	0.0734075	0.0778296	0.111378	0.122045	0.0881393	0.102766	0.0627424	0.111326	0.097071	0.115039	0.0805911	0.0854814	0.0957066	0.0824251	0.118909	0.104866	0.113783	0.145256	0.157064	0.144816	0.131155	0.106131	0.100351	0.129089	0.11058	0.104093	0.138634	0.135773	0.121681	0.132056	0.117038	0.125893	0.136244	0.105253	0.117705	0.119978	0.101416	0.0868307	0.12062	0.152248	0.106729	0.106967	0.120027	0.108918	0.0859979
MAJOR_FACILITATOR_SUPERFAMILY_TRANSPORTER	0.00913458	0.0041614	0.00384022	0	0	0	0.0220666	0.0155593	0.0111596	0.00991497	0	0	0.0164725	0	0	0	0.00819239	0	0.0162017	0	0	0	0	0	0.0124431	0	0	0	0	0	0	0	0	0	0	0	0	0	0	0	0	0	0	0	0	0	0	0	0
CEOB	0.0548044	0.0329625	0.0439281	0.033052	0.0249875	0.0312978	0.103598	0.0827707	0.0755904	0.068453	0.0362242	0.0590157	0.10571	0.107477	0.0718545	0.0742544	0.0748242	0.0565878	0.130282	0.108072	0.0986049	0.109461	0.0937187	0.0810437	0.0916594	0.0864814	0.0561831	0.0589256	0.0399943	0.0361266	0.110741	0.109236	0.0969758	0.0921679	0.0922902	0.0737548	0.14102	0.11233	0.089003	0.0941836	0.0846621	0.0515476	0.123822	0.141719	0.0880384	0.0663708	0.0909973	0.0714803	0
ROSB	0.00524353	0	0	0	0	0	0.00892816	0.0180993	0.00922782	0.0127531	0	0	0.00517875	0	0	0	0	0	0	0	0	0	0	0	0	0	0	0	0	0	0	0.0100948	0	0	0	0	0	0	0	0	0	0	0	0	0	0	0	0	0
CAMP-REGULATORY_PROTEIN	0.000558966	0	0	0	0	0	0.00618299	0.0112132	0.00283323	0.00197184	0	0	0.00169691	0	0	0	0	0	0	0	0	0	0	0	0	0	0	0	0	0	0	0.00156818	0	0	0	0	0	0	0	0	0	0	0	0	0	0	0	0	0
ADP-RIBOSYLATING_TRANSFERASE_ARR	0.00835189	0.0128745	0.015713	0	0	0.0129929	0.00857232	0	0	0.0068178	0.00403746	0.00808952	0	0.00526113	0	0	0.00591182	0.00387438	0	0.00492256	0.00774695	0	0	0	0.0118802	0.00697658	0.016268	0	0	0.0165222	0	0.0119286	0	0.0117681	0	0.0112688	0	0	0	0	0	0	0	0	0.0114161	0.0083149	0	0.00800112	0.0171996
BJP-1	0.00108466	0.0100462	0.00598441	0.0100818	0.017428	0.00425445	0.00395991	0.018141	0.0159437	0.015504	0.0175584	0.0101595	0.00083627	0.0110054	0.00964473	0.0176237	0.0131018	0.0123545	0	0.00365963	0.00683458	0.00942425	0.00757869	0.0142007	0	0.00229644	0	0	0.00252805	0.00161156	0	0	0.000627906	0	0	0.0013332	0	0	0	0	0.000932136	0.000971713	0.00142437	0.00205009	0.00582454	0.00887923	0.00919816	0.0132672	0
VANR	0.0480424	0.030508	0.0304423	0.0262415	0.0376046	0.0227373	0.00773967	0.00588796	0.0045375	0.00893161	0.01146	0.0110052	0.0104009	0.0271097	0.0152476	0.0142719	0.0146424	0.00913609	0.0364823	0.0198069	0.0405954	0.0163136	0.00397416	0.0088553	0.0256588	0.0402438	0.0325073	0.0548948	0.0553463	0.0261011	0.0179799	0.0435323	0.0360745	0.0374047	0.0344596	0.0255672	0.0201986	0.021286	0.0197685	0.0267455	0.0264365	0.0143945	0.0292588	0.0432563	0.0563711	0.0481313	0.0488837	0.0466222	0.159899
VANA	0.0151406	0	0	0	0	0	0	0	0	0	0	0	0.000632736	0.00263056	0	0	0	0	0.00172434	0.0032886	0	0	0	0	0.00233731	0	0	0	0	0	0.00280597	0.00217187	0.00217182	0	0.00127994	0	0.00251251	0	0	0	0	0	0.00293253	0	0.00193712	0.00196213	0	0	0.0109161
VANH	0.00768665	0.00228605	0	0.00125707	0.00213287	0	0.000860747	0	0	0	0	0	0.000856335	0	0	0	0	0	0.00158821	0.00346168	0	0	0	0	0.00290766	0.00177672	0	0	0.00169553	0	0.00217638	0.00298962	0	0	0	0	0.000774073	0	0	0	0	0	0.00216081	0	0	0	0	0	0.00966898
OXA	0.00817033	0.00401301	0.00336777	0	0	0	0.0167467	0.0116162	0.00384847	0.00508159	0	0.00417102	0.00300648	0.00438427	0.00169814	0.00385089	0	0.00157923	0.0066381	0.00275174	0.00263144	0	0	0	0.00340281	0.00171235	0.00111916	0.00319196	0	0.00132051	0.0022741	0.00401325	0.000836071	0	0	0.00159766	0.00203825	0	0	0	0.000992927	0	0.00484081	0.003608	0.00314993	0.00262731	0	0.00335192	0
EMRB	0.00369251	0	0	0	0	0	0.00604099	0.0142208	0.00518641	0.00576393	0	0	0	0	0	0	0	0	0	0	0	0	0	0	0	0	0	0	0	0	0	0	0	0	0	0	0	0	0	0	0	0	0	0	0	0	0	0	0
VANX	0.0448792	0.0147622	0.0203781	0.0116584	0.00937882	0.00734414	0.00197849	0.00192832	0.00182898	0.00376088	0.00399748	0.00123222	0.00121715	0.00781356	0.000928091	0.0013154	0.00480153	0.00172621	0.00380935	0.00532639	0.00287634	0.00662706	0.00233036	0.00457657	0.00786818	0.0123667	0.00657532	0.0083871	0.00561598	0.00324766	0.0049715	0.0106857	0.00571177	0.00673311	0.00574494	0.00315314	0.00773594	0.00295725	0.00364578	0.00314131	0.00419335	0.00772412	0.00839111	0.00531894	0.0058689	0.00904626	0.00653805	0.0091597	0.0380918
CLBB	0.00146097	0.000910779	0	0	0	0	0	0	0	0	0	0	0	0	0	0	0	0	0	0	0	0	0	0	0	0	0	0	0	0	0.00065876	0	0	0	0	0	0	0	0	0	0	0	0	0	0	0	0	0	0
TETA(58)	0.0340008	0	0	0	0	0	0.014742	0	0	0	0	0	0	0	0.00526076	0	0	0	0	0.00590461	0	0	0	0	0.0145331	0.00620039	0	0	0	0	0	0.0207007	0	0	0	0.012213	0	0	0.0103565	0	0	0	0	0	0	0	0	0	0
ADEF	0.0155509	0.0140524	0.0194038	0.0207426	0.0190688	0.0135966	0.0187874	0.0175988	0.0146743	0.0185413	0.0179188	0.0220938	0.0200968	0.0287896	0.0169506	0.0239115	0.0229753	0.0234329	0.0266427	0.0306987	0.0247122	0.0270162	0.0284484	0.0275406	0.0186921	0.0268404	0.0165965	0.0200296	0.0182108	0.0168292	0.0161921	0.0180761	0.0137712	0.0187182	0.0155333	0.0184136	0.019773	0.0169902	0.0154424	0.0155008	0.0128449	0.0140071	0.0321056	0.0303875	0.0208221	0.0206791	0.0235762	0.0235633	0.0180364
MEXE	0.0627683	0.0375563	0.0445687	0.0275121	0.0193053	0.0299678	0.11717	0.0993992	0.0792765	0.0765438	0	0.0615217	0.111204	0.124041	0.0713064	0.0764339	0.0826464	0.0529922	0.157922	0.125411	0.100069	0.134016	0.104423	0.103962	0.0956583	0.0912392	0.0541525	0.0566723	0.0413845	0	0.109278	0.133494	0.115843	0.107661	0.108813	0.0915724	0.165109	0.122061	0.102681	0.117583	0.104423	0.0635467	0.150036	0.172349	0.0946954	0.0835094	0.117225	0.0856543	0.0055865
RPHB	0.02453	0.010923	0	0	0	0	0.0116563	0	0	0	0.01455	0.0132338	0.003859	0	0	0	0	0	0.00913985	0.00618104	0	0	0	0	0.00798173	0.00779023	0	0.0173636	0	0	0.0105082	0.0134296	0	0	0	0	0.00725941	0	0.00958048	0	0	0	0.00575228	0	0	0	0	0	0
TETB(58)	0.0282412	0.016977	0.00685981	0	0.00873857	0	0.0201334	0	0	0	0	0	0.0151963	0	0	0	0	0	0.0135888	0.00887462	0	0	0	0	0.012796	0	0	0	0.00635129	0.00632089	0.0172315	0.0133099	0.00681197	0.00544591	0	0	0.0160687	0	0	0	0.00588362	0	0.0105961	0	0	0	0	0	0
ACRB	0.0662351	0.0765321	0.0703117	0.0611778	0.0467763	0	0.0807115	0.107804	0.0575054	0.0631212	0	0	0.0794868	0.0926756	0.0572589	0.0652804	0.0644389	0.0581157	0.095896	0.0941049	0.0887052	0.1141	0	0	0.0873586	0.0936273	0.0649789	0.0693286	0	0.045575	0.0801129	0.0931632	0.0877403	0	0.0730032	0	0.0908202	0.0708581	0.0673919	0.073685	0.0691695	0.0572801	0.100816	0.111738	0.0752674	0.0749076	0.100068	0.0890719	0
MSBA	0	0.00527005	0	0	0	0	0.00609067	0.0130767	0.00380879	0.0053719	0	0	0.00258748	0	0	0	0	0	0	0	0	0	0	0	0	0	0	0	0	0	0	0	0	0	0	0	0	0	0	0	0	0	0	0	0	0	0	0	0
MTRA	0	0.0103385	0	0.0117536	0.0101978	0.0182441	0	0	0	0.00397278	0.00354163	0	0	0	0	0	0.00790025	0.00548021	0	0	0.0131664	0	0	0.00457787	0.0108789	0	0	0	0.0164708	0.0111896	0	0	0	0	0.0169236	0.0145051	0	0	0.00883509	0	0.00950645	0.00530115	0	0.0141372	0.0180254	0	0.0168258	0.0164497	0.0825833
MDTN	0	0.00380871	0.00890403	0	0	0	0	0	0	0	0	0	0	0	0	0	0	0	0.00614266	0	0.00430543	0.00671648	0.00420869	0.00469493	0	0	0.00576349	0	0	0	0	0.017637	0.0285249	0.0184765	0	0.0152127	0.0200458	0	0.018629	0.0248541	0.0254219	0.0177471	0	0.0274279	0.0124428	0	0.0199854	0.0121737	0
AAC(6')-31	0	0.00185216	0	0	0.00163805	0	0	0	0	0	0	0	0	0	0	0	0	0	0	0	0	0	0	0	0	0	0	0	0	0	0	0	0	0	0	0	0	0	0	0	0	0	0	0	0	0	0	0	0
CAT_CHLORAMPHENICOL_ACETYLTRANSFERASE	0	0.00462321	0	0	0	0	0	0	0	0	0	0	0	0	0	0	0.00270672	0	0	0	0	0	0	0	0	0	0	0	0	0	0	0	0	0	0	0	0	0	0	0	0	0	0	0	0	0	0	0	0
TRANSCRIPTIONAL_REGULATORY_PROTEIN_CPXR_CPXR	0	0.0165257	0	0	0	0	0.0161031	0.0254429	0.0102515	0.013728	0	0	0	0	0	0	0	0	0	0	0	0	0	0	0	0	0	0	0	0	0	0	0	0	0	0	0	0	0	0	0	0	0.0158155	0	0	0	0	0	0
RPOB2	0	0	0.0836199	0	0.0868557	0.111698	0	0	0	0	0	0	0	0	0	0.0629293	0	0	0	0	0.0681067	0	0	0	0	0	0	0.0985315	0	0	0	0	0	0.0844483	0.0909557	0.0891565	0	0	0	0	0.0583386	0.0640169	0	0.0796088	0.0840223	0	0	0.0951725	0.179178
SUL2	0	0	0	0.00164811	0.00254213	0.00364949	0	0	0	0	0	0	0	0	0	0	0	0	0	0	0	0	0	0	0	0	0	0	0	0	0	0	0	0	0	0	0	0	0	0	0	0	0	0	0	0	0	0	0
FLOR	0	0	0	0	0.00181182	0	0	0	0	0	0	0	0	0	0	0	0	0	0	0	0.00311604	0	0	0	0	0	0	0	0	0	0	0	0	0	0	0	0	0	0	0	0	0	0	0	0	0	0	0	0
RBPA	0	0	0	0	0.000755391	0.00102065	0	0	0	0	0	0	0	0	0	0.000699241	0	0	0	0	0	0	0	0	0	0	0	0.000891681	0	0	0.000440457	0	0	0.000761528	0.00101796	0	0	0	0	0.00121004	0.000874156	0	0.000874616	0.000689619	0.00184876	0	0.00137916	0.000877316	0.00397035
TETG	0	0	0	0	0	0.00141351	0	0	0	0	0	0	0	0	0	0	0	0	0	0	0	0	0	0	0	0	0	0	0	0	0	0	0	0	0	0	0	0	0	0	0	0	0	0	0	0	0	0	0
VGAC	0	0	0	0	0	0	0.000457272	0	0	0	0	0	0	0	0	0	0	0	0	0	0	0	0	0	0	0	0	0	0	0	0	0.000373703	0	0	0	0	0	0	0	0	0	0	0	0	0	0	0	0	0
COB(I)ALAMIN_ADENOLSYLTRANSFERASE	0	0	0	0	0	0	0.00141848	0	0	0	0	0	0	0	0	0	0	0	0	0	0	0	0	0	0	0	0	0	0	0	0	0	0	0	0	0	0	0	0	0	0	0	0	0	0	0	0	0	0
OMPF	0	0	0	0	0	0	0.00118812	0	0	0	0	0	0	0	0	0	0	0	0	0	0	0	0	0	0	0	0	0	0	0	0	0	0	0	0	0	0	0	0	0	0	0	0	0	0	0	0	0	0
MDTK	0	0	0	0	0	0	0.00311601	0.00720633	0.0016563	0	0	0	0	0	0	0	0	0	0	0	0	0	0	0	0	0	0	0	0	0	0	0.000719023	0	0	0	0	0	0	0	0	0	0	0	0	0	0	0	0	0
YOJI	0	0	0	0	0	0	0.0011436	0	0	0	0	0	0	0	0	0	0	0	0	0	0	0	0	0	0	0	0	0	0	0	0	0	0	0	0	0	0	0	0	0	0	0	0	0	0	0	0	0	0
MDTA	0	0	0	0	0	0	0.00117238	0.00209381	0	0	0	0	0	0	0	0	0	0	0	0	0	0	0	0	0	0	0	0	0	0	0	0	0	0	0	0	0	0	0	0	0	0	0	0	0	0	0	0	0
MDTE	0	0	0	0	0	0	0.00139913	0	0	0	0	0	0	0	0	0	0	0	0	0	0	0	0	0	0	0	0	0	0	0	0	0	0	0	0	0	0	0	0	0	0	0	0	0	0	0	0	0	0
MDTH	0	0	0	0	0	0	0.00263671	0.00395037	0	0.00116295	0	0	0	0	0	0	0	0	0	0	0	0	0	0	0	0	0	0	0	0	0	0.00120106	0	0	0	0	0	0	0	0	0	0	0	0	0	0	0	0	0
CPXA	0	0	0	0	0	0	0.00307983	0.00694988	0.00171792	0	0	0	0.000403496	0	0	0	0	0	0	0	0	0	0	0	0	0	0	0	0	0	0	0.0011808	0	0	0	0	0	0	0	0	0	0	0	0	0	0	0	0	0
BAER	0	0	0	0	0	0	0.0052853	0.00586779	0	0	0	0	0	0	0	0	0	0	0	0	0	0	0	0	0	0	0	0	0	0	0	0	0	0	0	0	0	0	0	0	0	0	0	0	0	0	0	0	0
EMRR	0	0	0	0	0	0	0.00197458	0.00408589	0	0.00199221	0	0	0	0	0	0	0	0	0	0	0	0	0	0	0	0	0	0	0	0	0	0	0	0	0	0	0	0	0	0	0	0	0	0	0	0	0	0	0
EMRA	0	0	0	0	0	0	0.0353764	0	0	0	0	0	0	0	0	0	0	0	0	0	0	0	0	0	0	0	0	0	0	0	0	0	0	0	0	0	0	0	0	0	0	0	0	0	0	0	0	0	0
EMRE	0	0	0	0	0	0	0.00305823	0	0	0	0	0	0	0	0	0	0	0	0	0	0	0	0	0	0	0	0	0	0	0	0	0	0	0.000694513	0	0	0	0	0	0.00331066	0	0	0	0	0	0	0	0	0.00362096
PENA	0	0	0	0	0	0	0.00198029	0.00461712	0	0	0	0	0	0	0	0	0	0	0	0	0	0	0	0	0	0	0	0	0	0	0	0	0	0	0	0	0	0	0	0	0	0	0	0	0	0	0	0	0
BICYCLOMYCIN-MULTIDRUG_EFFLUX_PROTEIN_BCR	0	0	0	0	0	0	0.00210622	0.00287525	0	0	0	0	0.000582063	0	0	0	0	0	0	0	0	0	0	0	0	0	0	0	0	0	0	0	0	0	0	0	0	0	0	0	0	0	0	0	0	0	0	0	0
KASUGAMYCIN_RESISTANCE_PROTEIN_KSGA	0	0	0	0	0	0	0.00273693	0.00537801	0.00109956	0.00171248	0	0	0	0	0	0	0	0	0	0	0	0	0	0	0	0	0	0	0	0	0	0	0	0	0	0	0	0	0	0	0	0	0	0	0	0	0	0	0
MARA	0	0	0	0	0	0	0.000684107	0	0	0	0	0	0	0	0	0	0	0	0	0	0	0	0	0	0	0	0	0	0	0	0	0.00111817	0	0	0	0	0	0	0	0	0	0	0	0	0	0	0	0	0
TOLC	0	0	0	0	0	0	0.00308912	0.00526625	0	0.00129863	0	0	0	0	0	0	0	0	0	0	0	0	0	0	0	0	0	0	0	0	0	0	0	0	0	0	0	0	0	0	0	0	0	0	0	0	0	0	0
PMRF	0	0	0	0	0	0	0.00161891	0	0	0	0	0	0	0	0	0	0	0	0	0	0	0	0	0	0	0	0	0	0	0	0	0	0	0	0	0	0	0	0	0	0	0	0	0	0	0	0	0	0
OPCM	0	0	0	0	0	0	0.0451377	0.0370443	0.0239477	0	0	0.0181698	0.0424378	0.0561564	0.0201389	0.0291141	0.0266292	0.0169126	0.0797614	0.0594992	0.0415623	0.039766	0.0236592	0.0215507	0.040214	0	0.0167113	0	0	0	0	0.0529198	0	0	0.0368316	0.0316745	0.0622215	0.0353285	0.0355786	0.0456402	0.0357644	0	0.0776228	0.0734983	0.0377678	0.0285523	0.0348228	0.0253942	0
OQXB	0	0	0	0	0	0	0.0114353	0.0115002	0.00521193	0.00709607	0	0	0.0112541	0	0	0	0	0	0	0	0	0	0	0	0	0	0	0	0	0	0	0	0	0	0	0	0	0	0	0	0	0	0	0	0	0	0	0	0
ACRD	0	0	0	0	0	0	0.00182644	0	0	0	0	0	0	0	0	0	0	0	0	0	0	0	0	0	0	0	0	0	0	0	0	0	0	0	0	0	0	0	0	0	0	0	0	0	0	0	0	0	0
DNA-BINDING_PROTEIN_H-NS	0	0	0	0	0	0	0.00443921	0.00503031	0.00134837	0	0	0	0	0	0	0	0	0	0	0	0	0	0	0	0	0	0	0	0	0	0	0	0	0	0	0	0	0	0	0	0	0	0	0	0	0	0	0	0
MEXT	0	0	0	0	0	0	0	0.00571666	0.00486122	0.00576693	0.00777894	0.00583379	0	0.00770132	0.00493354	0.00471988	0.0061075	0.00401457	0	0.00305347	0.0131399	0.0386075	0.0325177	0.0416913	0	0	0	0.00412402	0.00257357	0.00347676	0.0034686	0.00822147	0.00364351	0.00494993	0	0.00668846	0.00260443	0.00487323	0.00356254	0.00562668	0.00639227	0.00368671	0	0.00594796	0.00545962	0.0108771	0.0162396	0.0141467	0
LRA	0	0	0	0	0	0	0	0	0	0	0	0.0024726	0	0.00330998	0	0	0	0	0	0	0	0	0	0	0	0	0	0	0	0	0	0	0	0	0.00259378	0	0	0	0	0	0	0	0	0	0	0	0	0	0
AMRB	0	0	0	0	0	0	0	0	0	0	0	0	0.00424967	0.0126116	0	0	0	0	0.0205828	0.0116284	0.00759869	0.00521346	0.0035136	0.00379547	0	0	0	0	0	0	0	0	0	0	0	0	0.0103479	0	0.00596951	0.00374892	0	0	0.00559118	0.0070968	0.00617654	0.00333077	0.00370117	0	0
AADK	0	0	0	0	0	0	0	0	0	0	0	0	0.00167732	0	0	0	0	0	0	0	0	0	0	0	0	0	0	0	0	0	0	0	0	0	0	0	0	0	0	0	0	0	0	0	0	0	0	0	0
MEXX	0	0	0	0	0	0	0	0	0	0	0	0	0.00112532	0.00803783	0	0.00167747	0	0	0.0130469	0.00847063	0.00440168	0.00440248	0	0.00316289	0	0	0	0	0	0	0	0	0	0	0	0	0.00610332	0	0.00246139	0.00125404	0	0	0.00352497	0.00251467	0.0033929	0.00219738	0.00293803	0.00202048	0
MEXB	0	0	0	0	0	0	0	0	0	0	0	0	0	0.0439098	0	0.0303054	0.0256982	0.0255576	0.052126	0.0499785	0.0386283	0.0413999	0	0	0	0	0	0	0	0	0.0391712	0.0437154	0	0	0	0	0.0429059	0	0	0	0	0.0153578	0.0451823	0.0460976	0.0291405	0.0298096	0.0359241	0.0318161	0
OPRM	0	0	0	0	0	0	0	0	0	0	0	0	0	0.0052274	0	0	0	0	0.00782955	0.00811411	0	0	0	0	0	0	0	0	0	0	0.00343331	0.00673624	0	0	0	0	0.00614379	0	0	0	0	0	0.00801058	0	0	0	0	0	0
APH(3')-IIA	0	0	0	0	0	0	0	0	0	0	0	0	0	0	0	0	0.00167949	0	0	0	0	0	0	0	0	0	0	0	0	0	0	0	0	0	0	0	0	0	0	0	0	0	0	0	0	0	0	0	0
METALLO-BETA-LACTAMASE	0	0	0	0	0	0	0	0	0	0	0	0	0	0	0	0	0	0	0	0.0100391	0.00500881	0.0106277	0	0.0118258	0	0	0	0	0	0	0	0	0	0	0	0	0	0	0	0	0	0	0	0	0	0	0.00715642	0.00517314	0
OLEC	0	0	0	0	0	0	0	0	0	0	0	0	0	0	0	0	0	0	0	0	0	0	0	0	0	0	0	0	0	0	0	0	0	0	0	0	0	0	0	0	0	0	0	0	0	0	0	0	0.0144838
TCMA	0	0	0	0	0	0	0	0	0	0	0	0	0	0	0	0	0	0	0	0	0	0	0	0	0	0	0	0	0	0	0	0	0	0	0	0	0	0	0	0	0	0	0	0	0	0	0	0	0.0105163
VANI	0	0	0	0	0	0	0	0	0	0	0	0	0	0	0	0	0	0	0	0	0	0	0	0	0	0	0	0	0	0	0	0	0	0	0	0	0	0	0	0	0	0	0	0	0	0	0	0	0
EFPA	0	0	0	0	0	0	0	0	0	0	0	0	0	0	0	0	0	0	0	0	0	0	0	0	0	0	0	0	0	0	0	0	0	0	0	0	0	0	0	0	0	0	0	0	0	0	0	0	0.0027328
MGTA	0	0	0	0	0	0	0	0	0	0	0	0	0	0	0	0	0	0	0	0	0	0	0	0	0	0	0	0	0	0	0	0	0	0	0	0	0	0	0	0	0	0	0	0	0	0	0	0	0
PUROMYCIN_RESISTANCE_PROTEIN	0	0	0	0	0	0	0	0	0	0	0	0	0	0	0	0	0	0	0	0	0	0	0	0	0	0	0	0	0	0	0	0	0	0	0	0	0	0	0	0	0	0	0	0	0	0	0	0	0
VANXI	0	0	0	0	0	0	0	0	0	0	0	0	0	0	0	0	0	0	0	0	0	0	0	0	0	0	0	0	0	0	0	0	0	0	0	0	0	0	0	0	0	0	0	0	0	0	0	0	0
MUXB	0	0	0	0	0	0	0	0	0	0	0	0	0	0	0	0	0	0	0	0	0	0	0	0	0	0	0	0	0	0	0.0169701	0.0272033	0	0	0	0	0	0	0	0	0	0	0	0	0	0	0	0	0
AAC(2')-I	0	0	0	0	0	0	0	0	0	0	0	0	0	0	0	0	0	0	0	0	0	0	0	0	0	0	0	0	0	0	0	0	0	0	0	0	0	0	0	0	0	0	0	0	0	0	0	0	0
APH(3')-I	0	0	0	0	0	0	0	0	0	0	0	0	0	0	0	0	0	0	0	0	0	0	0	0	0	0	0	0	0	0	0	0	0	0	0	0	0	0	0	0	0	0	0	0	0	0	0	0	0
TETR	0	0	0	0	0	0	0	0	0	0	0	0	0	0	0	0	0	0	0	0	0	0	0	0	0	0	0	0	0	0	0	0	0	0	0	0	0	0	0	0	0	0	0	0	0	0	0	0	0
ERMB	0	0	0	0	0	0	0	0	0	0	0	0	0	0	0	0	0	0	0	0	0	0	0	0	0	0	0	0	0	0	0	0	0	0	0	0	0	0	0	0	0	0	0	0	0	0	0	0	0
TEM	0	0	0	0	0	0	0	0	0	0	0	0	0	0	0	0	0	0	0	0	0	0	0	0	0	0	0	0	0	0	0	0	0	0	0	0.00976412	0	0	0	0	0	0.00735129	0	0	0	0	0	0.00978784	0
BURKHOLDERIA_PSEUDOMALLEI_OMP38	0	0	0	0	0	0	0	0	0	0	0	0	0	0	0	0	0	0	0	0	0	0	0	0	0	0	0	0	0	0	0	0	0	0	0	0	0	0	0	0	0	0	0	0	0	0	0	0	0
OPMH	0	0	0	0	0	0	0	0	0	0	0	0	0	0	0	0	0	0	0	0	0	0	0	0	0	0	0	0	0	0	0.00109383	0.00253374	0	0	0	0	0	0	0	0	0	0	0	0	0	0	0	0	0
MEXN	0	0	0	0	0	0	0	0	0	0	0	0	0	0	0	0	0	0	0	0	0	0	0	0	0	0	0	0	0	0	0.0021568	0.00523617	0	0	0	0	0	0	0	0	0	0	0	0	0	0	0	0	0
MEXK	0	0	0	0	0	0	0	0	0	0	0	0	0	0	0	0	0	0	0	0	0	0	0	0	0	0	0	0	0	0	0.00668679	0.00845116	0	0	0	0	0	0	0	0	0	0	0	0	0	0	0	0	0
MEXD	0	0	0	0	0	0	0	0	0	0	0	0	0	0	0	0	0	0	0	0	0	0	0	0	0	0	0	0	0	0	0.00214232	0.00539164	0	0	0	0	0	0	0	0	0	0	0	0	0	0	0	0	0
MEXA	0	0	0	0	0	0	0	0	0	0	0	0	0	0	0	0	0	0	0	0	0	0	0	0	0	0	0	0	0	0	0.00183543	0.00393022	0	0	0	0	0	0	0	0	0	0	0	0	0	0	0	0	0
MEXW	0	0	0	0	0	0	0	0	0	0	0	0	0	0	0	0	0	0	0	0	0	0	0	0	0	0	0	0	0	0	0.00283615	0.00616573	0	0	0	0	0	0	0	0	0	0	0	0	0	0	0	0	0
MVAT	0	0	0	0	0	0	0	0	0	0	0	0	0	0	0	0	0	0	0	0	0	0	0	0	0	0	0	0	0	0	0	0.00320661	0	0	0	0	0	0	0	0	0	0	0	0	0	0	0	0	0
MUXC	0	0	0	0	0	0	0	0	0	0	0	0	0	0	0	0	0	0	0	0	0	0	0	0	0	0	0	0	0	0	0	0.00948542	0	0	0	0	0	0	0	0	0	0	0	0	0	0	0	0	0
EMRD	0	0	0	0	0	0	0	0	0	0	0	0	0	0	0	0	0	0	0	0	0	0	0	0	0	0	0	0	0	0	0	0.00100919	0	0	0	0	0	0	0	0	0	0	0	0	0	0	0	0	0
ESCHERICHIA_COLI_MIPA	0	0	0	0	0	0	0	0	0	0	0	0	0	0	0	0	0	0	0	0	0	0	0	0	0	0	0	0	0	0	0	0.000687131	0	0	0	0	0	0	0	0	0	0	0	0	0	0	0	0	0
TRIC	0	0	0	0	0	0	0	0	0	0	0	0	0	0	0	0	0	0	0	0	0	0	0	0	0	0	0	0	0	0	0	0.00271423	0	0	0	0	0	0	0	0	0	0	0	0	0	0	0	0	0
ARNA	0	0	0	0	0	0	0	0	0	0	0	0	0	0	0	0	0	0	0	0	0	0	0	0	0	0	0	0	0	0	0	0.00682149	0	0	0	0	0	0	0	0	0	0	0	0	0	0	0	0	0
OPRJ	0	0	0	0	0	0	0	0	0	0	0	0	0	0	0	0	0	0	0	0	0	0	0	0	0	0	0	0	0	0	0	0.00308324	0	0	0	0	0	0	0	0	0	0	0	0	0	0	0	0	0
VANS	0	0	0	0	0	0	0	0	0	0	0	0	0	0	0	0	0	0	0	0	0	0	0	0	0	0	0	0	0	0	0	0	0	0	0	0	0.0015848	0	0	0	0	0	0	0	0	0	0	0	0
VANZ	0	0	0	0	0	0	0	0	0	0	0	0	0	0	0	0	0	0	0	0	0	0	0	0	0	0	0	0	0	0	0	0	0	0	0	0	0	0	0	0	0	0	0.000619293	0	0	0	0	0	0
AAC(6')-IAA	0	0	0	0	0	0	0	0	0	0	0	0	0	0	0	0	0	0	0	0	0	0	0	0	0	0	0	0	0	0	0	0	0	0	0	0	0	0	0	0	0	0	0	0.000542183	0	0	0	0	0
[truncated: 23 more columns]

## Sheet: Tab 6
	ARG types
	test	code	Soils in comparison	ARG types	P value	P value summary	Friedman statistic
	Friedman		GSC DSC NSC	bacitracin	0.0081	**	9
	Friedman		GSC DSC NSC	beta-lactam	0.0289	*	7
	Friedman		GSC DSC NSC	fosmidomycin	0.0001	***	12
	Friedman		GSC DSC NSC	glycopeptide	0.0081	**	9
	Friedman		GSC DSC NSC	MLS	0.0123	*	10
	Friedman		GSC DSC NSC	tetracenomycin C	0.0123	*	10
			Soils in comparison	ARG types	P value	Sum of pos. ranks	Sum of neg. ranks	Sum of signed ranks (W)	q value
	multiple Wilcoxon matched-pairs signed rank	c	DSC NSC	bacitracin	0.03125	0	-21	-21	0.078125
	multiple Wilcoxon matched-pairs signed rank	c	DSC NSC	fosmidomycin	0.03125	0	-21	-21	0.078125
	multiple Wilcoxon matched-pairs signed rank	c	DSC NSC	glycopeptide	0.03125	21	0	21	0.078125
	multiple Wilcoxon matched-pairs signed rank	c	DSC NSC	multidrug	0.03125	0	-21	-21	0.078125
			Soils in comparison	ARG types	P value	P value summary	Friedman statistic
	Friedman		GST DST NST	t-aminoglycoside	0.0191	*	7.913
	Friedman		GST DST NST	t-aminoglycoside/aminocoumarin	0.0231	*	7.538
	Friedman		GST DST NST	t-beta-lactam	<0.0001	****	20.33
	Friedman		GST DST NST	t-fluoroquinolone	0.0498	*	6
	Friedman		GST DST NST	t-fosmidomycin	0.0302	*	7
	Friedman		GST DST NST	t-glycopeptide	<0.0001	****	32.44
	Friedman		GST DST NST	t-MLS	0.0009	***	14
	Friedman		GST DST NST	t-multidrug	0.0003	***	16.33
	Friedman		GST DST NST	t-nitroimidazole	0.0067	**	10
	Friedman		GST DST NST	t-phenicol	0.0019	**	12.51
	Friedman		GST DST NST	t-tetracenomycin C	<0.0001	****	24
	Friedman		GST DST NST	t-unclassified	0.0429	*	6.3
			Soils in comparison	ARG types	P value	Sum of pos. ranks	Sum of neg. ranks	Sum of signed ranks (W)	q value
	multiple Wilcoxon matched-pairs signed rank	a	GST DST	glycopeptide	0.000107	6	-165	-159	0.001923
	multiple Wilcoxon matched-pairs signed rank	a	GST DST	beta-lactam	0.000671	158	-13	145	0.006042
	multiple Wilcoxon matched-pairs signed rank	b	GST NST	glycopeptide	8e-06	0	-171	-171	0.00013
	multiple Wilcoxon matched-pairs signed rank	b	GST NST	tetracenomycin C	0.000488	0	-78	-78	0.003026
	multiple Wilcoxon matched-pairs signed rank	b	GST NST	beta-lactam	0.000534	12	-159	-147	0.003026
	multiple Wilcoxon matched-pairs signed rank	b	GST NST	MLS	0.003906	0	-45	-45	0.016602
	multiple Wilcoxon matched-pairs signed rank	b	GST NST	phenicol	0.005859	2	-53	-51	0.019922
	multiple Wilcoxon matched-pairs signed rank	b	GST NST	rifamycin	0.018234	32	-139	-107	0.050546
	multiple Wilcoxon matched-pairs signed rank	b	GST NST	multidrug	0.020813	138	-33	105	0.050546
	multiple Wilcoxon matched-pairs signed rank	b	GST NST	aminoglycoside	0.03125	21	0	21	0.066406
	multiple Wilcoxon matched-pairs signed rank	c	DST NST	glycopeptide	8e-06	171	0	171	0.000122
	multiple Wilcoxon matched-pairs signed rank	c	DST NST	beta-lactam	3.8e-05	168	-3	165	0.000305
	multiple Wilcoxon matched-pairs signed rank	c	DST NST	multidrug	0.000252	9	-162	-153	0.001343
	multiple Wilcoxon matched-pairs signed rank	c	DST NST	tetracenomycin C	0.000488	78	0	78	0.001953
	multiple Wilcoxon matched-pairs signed rank	c	DST NST	phenicol	0.001953	65	-1	64	0.00625
	multiple Wilcoxon matched-pairs signed rank	c	DST NST	MLS	0.003906	54	-1	53	0.010417
	multiple Wilcoxon matched-pairs signed rank	c	DST NST	rifamycin	0.012032	142	-29	113	0.027501
	multiple Wilcoxon matched-pairs signed rank	c	DST NST	fosmidomycin	0.048279	40	-131	-91	0.096558
			Soils in comparison	ARG types	P value	P value summary	Friedman statistic
	Friedman		GSC GST1 GST2 GST3	bacitracin	0.0004	***	13.6
	Friedman		GSC GST1 GST2 GST3	beta-lactam	0.0433	*	7.6
	Friedman		GSC GST1 GST2 GST3	fosmidomycin	0.0218	*	9
	Friedman		GSC GST1 GST2 GST3	glycopeptide	0.0006	***	13.4
	Friedman		GSC GST1 GST2 GST3	multidrug	0.0006	***	13.4
	Friedman		GSC GST1 GST2 GST3	nitroimidazole	0.0156	*	9.9
	Friedman		GSC GST1 GST2 GST3	tetracycline	0.0052	**	11.33
	Friedman		GSC GST1 GST2 GST3	unclassified	0.0104	*	9.968
			Soils in comparison	ARG types	P value	Sum of pos. ranks	Sum of neg. ranks	Sum of signed ranks (W)	q value
	multiple Wilcoxon matched-pairs signed rank	c	GSC GST3	bacitracin	0.03125	0	-21	-21	0.09375
	multiple Wilcoxon matched-pairs signed rank	c	GSC GST3	fosmidomycin	0.03125	0	-21	-21	0.09375
	multiple Wilcoxon matched-pairs signed rank	c	GSC GST3	glycopeptide	0.03125	21	0	21	0.09375
	multiple Wilcoxon matched-pairs signed rank	c	GSC GST3	multidrug	0.03125	0	-21	-21	0.09375
			Soils in comparison	ARG types	P value	P value summary	Friedman statistic
	Friedman		DSC DST1 DST2 DST3	bacitracin	0.0228	*	8.8
	Friedman		DSC DST1 DST2 DST3	beta-lactam	0.0002	***	14.39
	Friedman		DSC DST1 DST2 DST3	glycopeptide	0.0073	**	10.6
	Friedman		DSC DST1 DST2 DST3	multidrug	0.0006	***	13.4
			Soils in comparison	ARG types	P value	Sum of pos. ranks	Sum of neg. ranks	Sum of signed ranks (W)	q value
	multiple Wilcoxon matched-pairs signed rank	c	DSC DST3	bacitracin	0.03125	0	-21	-21	0.09375
	multiple Wilcoxon matched-pairs signed rank	c	DSC DST3	beta-lactam	0.03125	0	-21	-21	0.09375
	multiple Wilcoxon matched-pairs signed rank	c	DSC DST3	multidrug	0.03125	0	-21	-21	0.09375
			Soils in comparison	ARG types	P value	Exact or approximate P value?	P value summary	Friedman statistic
	Friedman		NSC NST1 NST2 NST3	bacitracin	0.0007	Exact	***	13.2
	Friedman		NSC NST1 NST2 NST3	beta-lactam	0.0007	Exact	***	13.2
	Friedman		NSC NST1 NST2 NST3	fosmidomycin	0.0023	Exact	**	12
	Friedman		NSC NST1 NST2 NST3	MLS	0.003	Exact	**	11.13
	Friedman		NSC NST1 NST2 NST3	multidrug	0.0292	Exact	*	8.6
	Friedman		NSC NST1 NST2 NST3	phenicol	0.0201	Exact	*	8.87
	Friedman		NSC NST1 NST2 NST3	tetracenomycin C	0.0072	Exact	**	10.42
			Soils in comparison	ARG types	P value	Sum of pos. ranks	Sum of neg. ranks	Sum of signed ranks (W)	q value
	multiple Wilcoxon matched-pairs signed rank	b	NSC NST2	bacitracin	0.03125	0	-21	-21	0.085938
	multiple Wilcoxon matched-pairs signed rank	b	NSC NST2	beta-lactam	0.03125	0	-21	-21	0.085938
	multiple Wilcoxon matched-pairs signed rank	b	NSC NST2	fosmidomycin	0.03125	0	-21	-21	0.085938
	multiple Wilcoxon matched-pairs signed rank	b	NSC NST2	multidrug	0.03125	0	-21	-21	0.085938
	multiple Wilcoxon matched-pairs signed rank	b	NSC NST2	glycopeptide	0.0625	20	-1	19	0.085938
	multiple Wilcoxon matched-pairs signed rank	b	NSC NST2	MLS	0.0625	15	0	15	0.085938
	multiple Wilcoxon matched-pairs signed rank	b	NSC NST2	phenicol	0.0625	0	-15	-15	0.085938
	multiple Wilcoxon matched-pairs signed rank	b	NSC NST2	tetracenomycin C	0.0625	20	-1	19	0.085938
	multiple Wilcoxon matched-pairs signed rank	c	NSC NST3	bacitracin	0.03125	0	-21	-21	0.085938
	multiple Wilcoxon matched-pairs signed rank	c	NSC NST3	beta-lactam	0.03125	0	-21	-21	0.085938
	multiple Wilcoxon matched-pairs signed rank	c	NSC NST3	fosmidomycin	0.03125	0	-21	-21	0.085938
	multiple Wilcoxon matched-pairs signed rank	c	NSC NST3	multidrug	0.03125	0	-21	-21	0.085938
	multiple Wilcoxon matched-pairs signed rank	c	NSC NST3	glycopeptide	0.0625	20	-1	19	0.098214
	multiple Wilcoxon matched-pairs signed rank	c	NSC NST3	MLS	0.0625	15	0	15	0.098214
	multiple Wilcoxon matched-pairs signed rank	c	NSC NST3	tetracenomycin C	0.0625	15	0	15	0.098214
		Relative abundance of total ARGs
		Test	Soils in comparison	Rank sum diff.	P value	q value
		Friedman	GSC GST1	-8	0.0736	0.1105
		Friedman	GSC GST2	-4	0.3711	0.3711
		Friedman	GSC GST3	-16	0.0003	0.001
		Friedman	DSC DST1	-11	0.0139	0.0209
		Friedman	DSC DST3	-14	0.0017	0.0052
		Friedman	NSC NST2	-13	0.0037	0.0055
		Friedman	NSC NST3	-13	0.0037	0.0055

## Sheet: Tab 7
	DSC	NSC		P value sequential Bonferroni significance
GSC	0.06094	0.000999
DSC		0.004995
	DST	NST		P value sequential Bonferroni significance
GST	0.00999	0.000999
DST		0.000999
	GST1	GST2	GST3	P value sequential Bonferroni significance
GSC	0.01598	0.001998	0.003996
	DST1	DST2	DST3	P value sequential Bonferroni significance
DSC	0.01898	0.00999	0.00999
	NST1	NST2	NST3	P value sequential Bonferroni significance
NSC	0.006993	0.004995	0.004995

## Sheet: Tab 8
Sample	Number of contigs	Average length of contigs (bp)	N50 (bp)	Number of ORFs	Number of ARG-ORFs	Number of contigs carrying ARG-ORFs
W2GSC	422174	1245	2700	802316	120	113
W2GST1	417513	1184	2146	742302	128	119
W2GST2	318407	1259	2716	585330	153	142
W2GST3	276176	1383	4552	555371	150	140
W2NSC	876167	967	1298	1460140	163	161
W2NST1	891087	1011	1451	1515867	239	232
W2NST2	900118	953	1244	1488558	175	170
W2NST3	1001506	961	1278	1654752	226	223
W2DSC	582191	1063	1687	1008128	147	144
W2DST1	465934	1055	1584	800733	167	160
W2DST2	479207	1105	1926	848443	161	154
W2DST3	369761	1362	3483	731023	145	136
W4GSC	750962	1078	1626	1292821	113	111
W4GST1	693313	1060	1547	1158699	105	97
W4GST2	514383	1244	2740	961584	130	124
W4GST3	507028	1188	2250	882058	84	75
W4NSC	819934	936	1203	1348615	93	92
W4NST1	745642	920	1187	1200478	120	118
W4NST2	917059	988	1418	1530742	183	179
W4NST3	921458	955	1265	1513921	208	201
W4DSC	674319	1032	1475	1164814	117	114
W4DST1	682089	1090	1567	1182158	188	181
W4DST2	609124	1026	1501	1030233	130	126
W4DST3	561298	1142	1963	999339	123	116
W6GSC	937325	1000	1357	1572683	89	88
W6GST1	746826	1060	1516	1245108	126	124
W6GST2	613721	1099	1683	1042933	115	113
W6GST3	645546	1083	1715	1100842	111	106
W6NSC	830055	1009	1391	1386797	101	99
W6NST1	926833	1008	1411	1559013	178	172
W6NST2	862992	979	1336	1439936	200	193
W6NST3	1012825	925	1180	1635715	206	197
W6DSC	715716	1022	1465	1225676	119	115
W6DST1	680666	1064	1581	1146847	134	134
W6DST2	743914	1008	1386	1227994	152	146
W6DST3	760939	1007	1484	1253774	158	152
W8GSC	1053933	966	1261	1720446	111	110
W8GST1	970698	976	1258	1560258	134	132
W8GST2	891189	968	1251	1428702	132	130
W8GST3	582356	1123	1774	1035590	93	90
W8NSC	750698	1104	1780	1319743	68	68
W8NST1	1016875	956	1210	1672153	151	151
W8NST2	878624	1022	1434	1499930	162	157
W8NST3	985996	966	1219	1604747	124	123
W8DSC	785471	1047	1500	1362287	147	145
W8DST1	787792	1055	1540	1341014	114	113
W8DST2	845576	925	1189	1329936	118	115
W8DST3	814541	990	1348	1336926	110	106
W10GSC	1030654	950	1241	1654723	114	112
W10GST1	992380	1011	1424	1616802	98	96
W10GST2	866017	1049	1507	1429062	96	93
W10GST3	522665	1096	1989	858108	76	73
W10NSC	942395	1003	1325	1575678	82	81
W10NST1	917110	894	1068	1453915	94	93
W10NST2	1000466	915	1146	1604199	157	151
W10NST3	1206454	855	998	1855777	196	189
W10DSC	804580	1049	1504	1390826	107	105
W10DST1	719177	1027	1466	1211114	115	115
W10DST2	750297	974	1285	1220740	105	103
W10DST3	750336	953	1244	1203581	73	73
W12GSC	722247	1202	2065	1338236	73	71
W12GST1	901188	1041	1454	1516660	96	93
W12GST2	819363	1089	1601	1408344	92	92
W12GST3	548048	1192	2322	989577	96	94
W12NSC	935778	947	1206	1517465	71	70
W12NST1	1104299	955	1208	1810297	150	147
W12NST2	1056446	947	1200	1729615	164	158
W12NST3	998372	945	1220	1634452	144	140
W12DSC	823311	1039	1460	1405338	89	89
W12DST1	948163	1084	1603	1650680	146	145
W12DST2	711682	1084	1571	1239878	93	92
W12DST3	973200	1032	1402	1630915	114	113
Total	56282585			94453457	9362	9095
Average		1040.31	1591.46

## Sheet: Tab 9
GSC N = 613		aac(6')-31	acrB	AcrF	adeB	adeF	ADP-ribosylating_transferase_arr	arnA	arr-4	bacA	BJP-1	bpeE	bpeF	ceoB	clbB	emrR	floR	lsaE	macB	major_facilitator_superfamily_transporter	mdtB	mdtD	mdtF	mdtK	mexB	mexE	mexF	mexI	MexK	mexT	mexY	msbA	mtrA	multidrug_ABC_transporter	MuxB	ompR	opcM	oprC	oqxB	OXA	rosA	rosB	rphA	rphB	rpoB2	sdiA	smeB	sul1	sul2
	Total	0.00163132	0.045677	0.00326264	0.00163132	0.0179445	0.00815661	0.00163132	0.00163132	0.0799347	0.0309951	0.00163132	0.12398	0.0929853	0.00326264	0.00163132	0.00489396	0.00163132	0.00163132	0.00163132	0.0701468	0.00163132	0.00163132	0.00163132	0.00978793	0.0146819	0.096248	0.00163132	0.00978793	0.00163132	0.00163132	0.00326264	0.00652529	0.0179445	0.0195759	0.00163132	0.00163132	0.00326264	0.0212072	0.0146819	0.0114192	0.00326264	0.00815661	0.0358891	0.0570962	0.00163132	0.00326264	0.00489396	0.00815661
Acetobacteraceae	0.00489396	0	0	0	0	0	0	0	0	0	0	0	0	0	0	0	0	0	0	0	0	0	0	0	0	0	0.00163132	0	0	0	0	0	0	0	0.00326264	0	0	0	0	0	0	0	0	0	0	0	0	0	0
Acidobacteriaceae	0.00489396	0	0	0	0	0	0	0	0	0	0	0	0	0	0	0	0	0	0	0	0.00163132	0	0	0	0	0	0.00326264	0	0	0	0	0	0	0	0	0	0	0	0	0	0	0	0	0	0	0	0	0	0
Alcaligenaceae	0.0424144	0	0.00815661	0	0	0.00489396	0	0	0	0.0114192	0	0	0.00326264	0.00489396	0	0	0	0	0	0	0	0	0	0	0	0	0.00326264	0.00163132	0	0	0	0	0	0	0	0	0	0	0.00163132	0.00326264	0	0	0	0	0	0	0	0	0
Bacillaceae	0.0130506	0	0	0	0	0	0	0	0	0	0	0	0	0	0	0	0	0	0	0	0	0	0	0	0	0	0	0	0	0	0	0	0	0	0	0	0	0	0	0	0	0	0	0.00978793	0	0	0	0	0
Bacillales	0.00652529	0	0	0	0	0	0	0	0	0	0	0	0	0	0	0	0	0	0	0	0	0	0	0	0	0	0	0	0	0	0	0	0	0	0	0	0	0	0	0	0	0	0	0.00489396	0	0	0	0	0
Bradyrhizobiaceae	0.0522023	0	0.00163132	0	0	0.00163132	0	0	0	0	0.0277325	0	0.00163132	0.00163132	0	0	0	0	0	0	0.00652529	0	0	0	0	0	0.00652529	0	0	0	0	0	0	0.00326264	0.00163132	0	0	0	0	0	0	0	0	0	0	0	0	0	0
Burkholderiaceae	0.319739	0	0.00978793	0	0	0.00489396	0	0	0	0.045677	0	0.00163132	0.096248	0.0783034	0	0	0	0	0	0	0.0244698	0	0.00163132	0	0.00163132	0.0114192	0.00163132	0	0	0	0.00163132	0	0	0.00652529	0.00978793	0	0.00163132	0.00326264	0	0.0114192	0.00652529	0.00163132	0	0	0	0	0	0	0
Caulobacteraceae	0.00815661	0	0.00163132	0	0	0	0	0	0	0	0	0	0.00163132	0	0	0	0	0	0	0	0	0	0	0	0	0	0.00163132	0	0	0	0	0	0	0	0	0	0	0	0.00163132	0	0	0	0	0	0.00163132	0	0	0	0
Chitinophagaceae	0.00163132	0	0	0	0	0	0	0	0	0	0	0	0	0	0	0	0	0	0	0	0	0	0	0	0	0	0	0	0	0	0	0	0	0	0	0	0	0	0	0	0	0	0	0.00163132	0	0	0	0	0
Christensenellaceae	0.00163132	0	0	0	0	0	0	0	0	0	0	0	0	0	0	0	0	0	0	0	0	0	0	0	0	0	0	0	0	0	0	0	0	0	0	0	0	0	0	0	0	0	0	0	0.00163132	0	0	0	0
Chromobacteriaceae	0.00163132	0	0	0	0	0	0	0	0	0	0	0	0	0	0	0	0	0	0.00163132	0	0	0	0	0	0	0	0	0	0	0	0	0	0	0	0	0	0	0	0	0	0	0	0	0	0	0	0	0	0
Comamonadaceae	0.0375204	0.00163132	0	0	0	0.00326264	0	0	0	0.0195759	0	0	0.00326264	0	0	0	0	0	0	0	0.00326264	0.00163132	0	0	0	0	0.00163132	0	0.00326264	0	0	0	0	0	0	0	0	0	0	0	0	0	0	0	0	0	0	0	0
Corynebacteriaceae	0.00326264	0	0	0	0	0	0	0	0	0	0	0	0	0	0	0	0	0	0	0	0	0	0	0	0	0	0	0	0	0	0	0	0	0	0	0	0	0	0	0	0	0	0	0	0.00326264	0	0	0	0
Corynebacteriales	0.00163132	0	0	0	0	0	0	0	0	0	0	0	0	0	0	0	0	0	0	0	0	0	0	0	0	0	0	0	0	0	0	0	0	0	0	0	0	0	0	0	0	0	0	0	0.00163132	0	0	0	0
Cytophagaceae	0.00163132	0	0	0	0	0	0	0	0	0	0	0	0	0	0	0	0	0	0	0	0	0	0	0	0	0	0	0	0	0	0	0	0	0	0	0	0	0	0	0	0	0	0	0.00163132	0	0	0	0	0
Enterobacteriaceae	0.0146819	0	0.00489396	0	0	0	0	0	0	0.00163132	0	0	0	0	0	0	0	0	0	0	0.00326264	0	0	0	0	0	0	0	0	0	0	0.00163132	0	0	0.00163132	0	0	0	0.00163132	0	0	0	0	0	0	0	0	0	0
Erwiniaceae	0.0228385	0	0	0	0	0	0	0.00163132	0	0	0	0	0	0	0	0.00163132	0	0	0	0.00163132	0.00163132	0	0	0.00163132	0.00163132	0.00326264	0.00163132	0	0	0	0	0.00163132	0	0	0	0.00163132	0	0	0.00163132	0	0	0.00163132	0	0	0	0.00163132	0	0	0
Erythrobacteraceae	0.0146819	0	0	0	0	0	0	0	0	0	0	0	0	0	0	0	0.00489396	0	0	0	0	0	0	0	0.00163132	0	0	0	0	0	0	0	0	0	0	0	0	0	0	0	0	0	0	0	0	0	0	0.00163132	0
Flavobacteriaceae	0.00163132	0	0	0	0	0	0	0	0	0	0	0	0	0	0	0	0	0	0	0	0	0	0	0	0	0	0	0	0	0	0	0	0	0	0	0	0	0	0	0	0	0	0	0.00163132	0	0	0	0	0
Frankiaceae	0.00163132	0	0	0	0	0	0	0	0	0	0	0	0	0	0	0	0	0	0	0	0	0	0	0	0	0	0	0	0	0	0	0	0	0	0	0	0	0	0	0	0	0	0	0	0.00163132	0	0	0	0
Frankiales	0.00326264	0	0	0	0	0	0	0	0	0	0	0	0	0	0	0	0	0	0	0	0	0	0	0	0	0	0	0	0	0	0	0	0	0	0	0	0	0	0	0	0	0	0	0	0.00326264	0	0	0	0
Geodermatophilaceae	0.00163132	0	0	0	0	0	0	0	0.00163132	0	0	0	0	0	0	0	0	0	0	0	0	0	0	0	0	0	0	0	0	0	0	0	0	0	0	0	0	0	0	0	0	0	0	0	0	0	0	0	0
Gordoniaceae	0.00163132	0	0	0	0	0	0	0	0	0	0	0	0	0	0	0	0	0	0	0	0	0	0	0	0	0	0	0	0	0	0	0	0	0	0	0	0	0	0	0	0	0	0	0.00163132	0	0	0	0	0
Hafniaceae	0.00163132	0	0.00163132	0	0	0	0	0	0	0	0	0	0	0	0	0	0	0	0	0	0	0	0	0	0	0	0	0	0	0	0	0	0	0	0	0	0	0	0	0	0	0	0	0	0	0	0	0	0
Hahellaceae	0.00163132	0	0	0	0	0	0	0	0	0	0	0	0	0	0	0	0	0	0	0	0	0	0	0	0	0	0.00163132	0	0	0	0	0	0	0	0	0	0	0	0	0	0	0	0	0	0	0	0	0	0
Halothiobacillaceae	0.00163132	0	0	0	0	0	0	0	0	0	0	0	0	0	0	0	0	0	0	0	0.00163132	0	0	0	0	0	0	0	0	0	0	0	0	0	0	0	0	0	0	0	0	0	0	0	0	0	0	0	0
Hyphomicrobiaceae	0.00163132	0	0	0	0	0	0	0	0	0	0	0	0	0	0	0	0	0	0	0	0	0	0	0	0	0	0	0	0	0	0	0	0	0.00163132	0	0	0	0	0	0	0	0	0	0	0	0	0	0	0
Luteimicrobium	0.00163132	0	0	0	0	0	0	0	0	0	0	0	0	0	0	0	0	0	0	0	0	0	0	0	0	0	0	0	0	0	0	0	0	0	0	0	0	0	0	0	0	0	0	0	0	0	0	0	0
Methylibium	0.00326264	0	0	0	0	0	0	0	0	0	0	0	0.00326264	0	0	0	0	0	0	0	0	0	0	0	0	0	0	0	0	0	0	0	0	0	0	0	0	0	0	0	0	0	0	0	0	0	0	0	0
Methylobacteriaceae	0.00815661	0	0	0	0	0	0	0	0	0	0	0	0	0	0	0	0	0	0	0	0.00489396	0	0	0	0	0	0	0	0	0	0	0	0	0	0	0	0	0	0.00163132	0	0	0	0	0	0.00163132	0	0	0	0
Methylocystaceae	0.00326264	0	0.00163132	0	0	0	0	0	0	0	0	0	0	0	0	0	0	0	0	0	0	0	0	0	0	0	0	0	0	0	0	0	0	0	0	0	0	0	0	0	0.00163132	0	0	0	0	0	0	0	0
Microbacteriaceae	0.0685155	0	0	0	0	0	0.00489396	0	0	0	0	0	0	0	0	0	0	0	0	0	0	0	0	0	0	0	0	0	0	0	0	0	0.00326264	0	0	0	0	0	0	0	0	0	0	0	0.0244698	0	0	0	0
Micromonosporaceae	0.00489396	0	0	0	0	0	0	0	0	0	0	0	0	0	0	0	0	0	0	0	0	0	0	0	0	0	0	0	0	0	0	0	0	0	0	0	0	0	0	0	0	0	0	0	0.00163132	0	0	0	0
Moraxellaceae	0.00163132	0	0	0	0	0	0	0	0	0	0	0	0	0	0	0	0	0	0	0	0	0	0	0	0	0	0.00163132	0	0	0	0	0	0	0	0	0	0	0	0	0	0	0	0	0	0	0	0	0	0
Mycobacteriaceae	0.00326264	0	0	0	0	0	0	0	0	0	0	0	0	0	0	0	0	0	0	0	0	0	0	0	0	0	0	0	0	0	0	0	0.00163132	0	0	0	0	0	0	0	0	0	0	0	0.00163132	0	0	0	0
Nocardiaceae	0.00652529	0	0	0	0	0	0	0	0	0	0	0	0	0	0	0	0	0	0	0	0	0	0	0	0	0	0	0	0	0	0	0	0	0	0	0	0	0	0	0	0	0	0.00163132	0.00163132	0	0	0	0	0
Nocardioidaceae	0.0130506	0	0	0	0	0	0	0	0	0	0	0	0	0	0	0	0	0	0	0	0	0	0	0	0	0	0	0	0	0	0	0	0.00163132	0	0	0	0	0	0	0	0	0	0	0	0.00163132	0	0	0	0
Nocardiopsaceae	0.00326264	0	0	0	0	0	0.00326264	0	0	0	0	0	0	0	0	0	0	0	0	0	0	0	0	0	0	0	0	0	0	0	0	0	0	0	0	0	0	0	0	0	0	0	0	0	0	0	0	0	0
Oscillospiraceae	0.00163132	0	0	0	0	0	0	0	0	0	0	0	0	0	0	0	0	0	0	0	0	0	0	0	0	0	0	0	0	0	0	0	0	0	0	0	0	0	0	0	0	0	0	0	0	0	0	0	0
Oxalobacteraceae	0.00815661	0	0	0	0	0	0	0	0	0	0	0	0.00163132	0	0	0	0	0	0	0	0.00163132	0	0	0	0	0	0.00326264	0	0.00163132	0	0	0	0	0	0	0	0	0	0	0	0	0	0	0	0	0	0	0	0
Paenibacillaceae	0.040783	0	0	0	0	0	0	0	0	0	0	0	0	0	0.00326264	0	0	0.00163132	0	0	0	0	0	0	0	0	0	0	0	0	0	0	0	0	0	0	0	0	0	0	0	0	0	0.00978793	0	0	0	0	0
Pectobacteriaceae	0.00163132	0	0.00163132	0	0	0	0	0	0	0	0	0	0	0	0	0	0	0	0	0	0	0	0	0	0	0	0	0	0	0	0	0	0	0	0	0	0	0	0	0	0	0	0	0	0	0	0	0	0
Peptococcaceae	0.00326264	0	0	0	0	0	0	0	0	0	0	0	0	0	0	0	0	0	0	0	0	0	0	0	0	0	0	0	0	0	0	0	0	0	0	0	0	0	0	0	0	0	0.00163132	0.00163132	0	0	0	0	0
Phyllobacteriaceae	0.00163132	0	0.00163132	0	0	0	0	0	0	0	0	0	0	0	0	0	0	0	0	0	0	0	0	0	0	0	0	0	0	0	0	0	0	0	0	0	0	0	0	0	0	0	0	0	0	0	0	0	0
Propionibacteriaceae	0.00489396	0	0	0	0	0	0	0	0	0	0	0	0	0	0	0	0	0	0	0	0	0	0	0	0	0	0	0	0	0	0	0	0	0	0	0	0	0	0	0	0	0	0	0	0.00163132	0	0	0	0
Pseudomonadaceae	0.050571	0	0.00163132	0	0	0.00163132	0	0	0	0	0	0	0	0.00326264	0	0	0	0	0	0	0.00326264	0	0	0	0	0	0.0309951	0	0.00489396	0.00163132	0	0	0	0	0.00163132	0	0	0	0.00163132	0	0	0	0	0	0	0	0	0	0
Pseudonocardiaceae	0.00326264	0	0	0	0	0	0	0	0	0	0	0	0	0	0	0	0	0	0	0	0	0	0	0	0	0	0	0	0	0	0	0	0	0	0	0	0	0	0	0	0	0	0.00163132	0	0	0	0	0	0
Pseudorhodoplanes	0.00163132	0	0.00163132	0	0	0	0	0	0	0	0	0	0	0	0	0	0	0	0	0	0	0	0	0	0	0	0	0	0	0	0	0	0	0	0	0	0	0	0	0	0	0	0	0	0	0	0	0	0
Rhizobiaceae	0.0114192	0	0	0.00326264	0	0	0	0	0	0	0	0	0.00326264	0.00326264	0	0	0	0	0	0	0	0	0	0	0.00163132	0	0	0	0	0	0	0	0	0	0	0	0	0	0	0	0	0	0	0	0	0	0	0	0
Rhodanobacteraceae	0.0244698	0	0	0	0	0	0	0	0	0	0	0	0	0	0	0	0	0	0	0	0	0	0	0	0	0	0.0212072	0	0	0	0	0	0	0	0	0	0	0	0	0	0.00326264	0	0	0	0	0	0	0	0
Rhodobacteraceae	0.00978793	0	0.00163132	0	0	0	0	0	0	0	0	0	0	0	0	0	0	0	0	0	0	0	0	0	0	0	0	0	0	0	0	0	0	0.00163132	0	0	0	0	0	0	0	0	0	0	0	0	0	0.00326264	0.00326264
Rhodocyclaceae	0.00326264	0	0	0	0	0.00163132	0	0	0	0.00163132	0	0	0	0	0	0	0	0	0	0	0	0	0	0	0	0	0	0	0	0	0	0	0	0	0	0	0	0	0	0	0	0	0	0	0	0	0	0	0
Rhodospirillaceae	0.0130506	0	0	0	0	0	0	0	0	0	0	0	0.00489396	0	0	0	0	0	0	0	0	0	0	0	0	0	0.00489396	0	0	0	0	0	0	0.00163132	0	0	0	0	0.00163132	0	0	0	0	0	0	0	0	0	0
Sphingobacteriaceae	0.00163132	0	0	0	0	0	0	0	0	0	0	0	0	0	0	0	0	0	0	0	0	0	0	0	0	0	0	0	0	0	0	0	0	0	0	0	0	0	0	0	0	0	0	0.00163132	0	0	0	0	0
Sphingomonadaceae	0.0261011	0	0.00326264	0	0	0	0	0	0	0	0	0	0.00163132	0	0	0	0	0	0	0	0.00489396	0	0	0	0.00163132	0	0.00163132	0	0	0	0	0	0	0	0	0	0	0	0	0	0	0	0	0	0.00978793	0	0.00326264	0	0
Streptococcaceae	0.00163132	0	0	0	0	0	0	0	0	0	0	0	0	0	0	0	0	0	0	0	0	0	0	0	0	0	0	0	0	0	0	0	0	0	0	0	0	0	0	0	0	0	0	0	0	0	0	0	0
Streptomycetaceae	0.0309951	0	0	0	0	0	0	0	0	0	0	0	0	0	0	0	0	0	0	0	0	0	0	0	0	0	0	0	0	0	0	0	0	0	0	0	0	0	0	0	0	0	0.00163132	0	0.00163132	0	0	0	0
Thiomonas	0.00163132	0	0	0	0	0	0	0	0	0	0	0	0	0	0	0	0	0	0	0	0.00163132	0	0	0	0	0	0	0	0	0	0	0	0	0	0	0	0	0	0	0	0	0	0	0	0	0	0	0	0
Unclassified	0.0522023	0	0.00326264	0	0.00163132	0	0	0	0	0	0.00163132	0	0	0	0	0	0	0	0	0	0.00815661	0	0	0	0.00163132	0	0.00815661	0	0	0	0	0	0	0.00326264	0.00163132	0	0	0	0.00326264	0	0	0	0.00163132	0	0	0	0	0	0.00489396
Xanthobacteraceae	0.00489396	0	0.00163132	0	0	0	0	0	0	0	0	0	0.00163132	0.00163132	0	0	0	0	0	0	0	0	0	0	0	0	0	0	0	0	0	0	0	0	0	0	0	0	0	0	0	0	0	0	0	0	0	0	0
Xanthomonadaceae	0.0114192	0	0	0	0	0	0	0	0	0	0.00163132	0	0	0	0	0	0	0	0	0	0.00163132	0	0	0	0	0	0.00163132	0	0	0	0	0	0	0	0	0	0	0	0.00652529	0	0	0	0	0	0	0	0	0	0
Yersiniaceae	0.00163132	0	0	0	0	0	0	0	0	0	0	0	0	0	0	0	0	0	0	0	0.00163132	0	0	0	0	0	0	0	0	0	0	0	0	0	0	0	0	0	0	0	0	0	0	0	0	0	0	0	0
Zoogloeaceae	0.00163132	0	0	0	0	0	0	0	0	0	0	0	0.00163132	0	0	0	0	0	0	0	0	0	0	0	0	0	0	0	0	0	0	0	0	0	0	0	0	0	0	0	0	0	0	0	0	0	0	0	0
GST1, N = 671		acrB	acrD	adeF	ADP-ribosylating_transferase_arr	arnA	AxyY	bacA	baeR	bicyclomycin-multidrug_efflux_protein_bcr	BJP-1	bpeF	cAMP-regulatory_protein	ceoB	CfxA6	clbB	cpxA	emrB	emrR	farA	floR	kasugamycin_resistance_protein_ksgA	kdpE	lsaE	macB	major_facilitator_superfamily_transporter	mdfA	mdtB	mdtC	mdtH	mdtK	mdtL	metallo-beta-lactamase	mexB	mexE	mexF	mexI	MexK	mexQ	mexT	mexW	mexY	msbA	mtrA	mtrD	multidrug_ABC_transporter	MuxB	MuxC	ompR
	Total	0.0432191	0.0119225	0.0119225	0.00596125	0.00596125	0.00447094	0.0774963	0.00149031	0.00149031	0.0402385	0.108793	0.00745156	0.105812	0.00149031	0.00149031	0.00894188	0.0119225	0.00596125	0.00149031	0.00298063	0.00596125	0.00149031	0.00149031	0.00149031	0.00745156	0.00298063	0.0461997	0.0149031	0.00149031	0.00298063	0.00149031	0.00149031	0.00447094	0.0178838	0.104322	0.00149031	0.00596125	0.00149031	0.00447094	0.00298063	0.00298063	0.0104322	0.00447094	0.00149031	0.0208644	0.023845	0.00149031	0.00894188
Acetobacteraceae	0.00149031	0	0	0	0	0	0	0	0	0	0	0	0	0	0	0	0	0	0	0	0	0	0	0	0	0	0	0	0	0	0	0	0	0	0	0	0	0	0	0	0	0	0	0	0	0	0	0	0
Acidobacteriaceae	0.00298063	0	0	0	0	0	0	0	0	0	0	0	0	0	0	0	0	0	0	0	0	0	0	0	0	0	0	0.00149031	0.00149031	0	0	0	0	0	0	0	0	0	0	0	0	0	0	0	0	0	0	0	0
Alcaligenaceae	0.0312966	0.00447094	0	0.00149031	0	0	0	0.00298063	0	0	0	0.0104322	0	0.00298063	0	0	0	0	0	0	0	0	0	0	0	0	0	0.00149031	0	0	0	0	0	0	0	0.00298063	0	0	0	0	0	0	0	0	0	0.00149031	0	0	0
Aurantimonadaceae	0.00298063	0	0	0	0.00149031	0	0	0	0	0	0	0	0	0	0	0	0	0	0	0	0	0	0	0	0	0	0	0	0	0	0	0	0	0	0	0.00149031	0	0	0	0	0	0	0	0	0	0	0	0	0
Bacillaceae	0.00447094	0	0	0	0	0	0	0	0	0	0	0	0	0	0	0	0	0	0	0	0	0	0	0	0	0	0	0	0	0	0	0	0	0	0	0	0	0	0	0	0	0	0	0	0	0	0	0	0
Bacteroidales	0.00447094	0	0	0	0	0	0	0	0	0	0	0	0	0	0	0	0	0	0	0	0	0	0	0	0	0	0	0	0	0	0	0	0	0	0	0	0	0	0	0	0	0	0	0	0	0	0	0	0
Beijerinckiaceae	0.00149031	0	0	0	0	0	0	0	0	0	0	0	0	0	0	0	0	0	0	0	0	0	0	0	0	0	0	0.00149031	0	0	0	0	0	0	0	0	0	0	0	0	0	0	0	0	0	0	0	0	0
Bogoriellaceae	0.00149031	0	0	0	0	0	0	0	0	0	0	0	0	0	0	0	0	0	0	0	0	0	0	0	0	0	0	0	0	0	0	0	0	0	0	0	0	0	0	0	0	0	0	0	0	0	0	0	0
Bradyrhizobiaceae	0.0819672	0	0	0.00149031	0	0	0	0	0	0	0.0387481	0.00298063	0	0.00894188	0	0	0	0	0	0	0	0	0	0	0	0	0	0.00149031	0.00149031	0	0	0	0	0	0	0.00894188	0	0	0	0	0.00149031	0	0	0	0	0.00596125	0.00894188	0	0
Burkholderiaceae	0.308495	0.00894188	0	0.00149031	0	0	0.00298063	0.0491803	0	0	0	0.0745156	0	0.0745156	0	0	0	0	0	0.00149031	0	0	0	0	0	0	0	0.0134128	0	0	0	0	0	0	0.0163934	0.00447094	0	0	0	0	0	0.00149031	0	0	0	0.00894188	0.00298063	0	0
Caulobacteraceae	0.00447094	0.00149031	0	0	0	0	0	0	0	0	0	0	0	0	0	0	0	0	0	0	0	0	0	0	0	0	0	0	0	0	0	0	0.00149031	0	0	0.00149031	0	0	0	0	0	0	0	0	0	0	0	0	0
Chitinophagaceae	0.00596125	0	0	0	0	0	0	0	0	0	0	0	0	0	0	0	0	0	0	0	0	0	0	0	0	0	0	0	0	0	0	0	0	0	0	0	0	0	0	0	0	0	0	0	0	0	0	0	0
Comamonadaceae	0.0312966	0	0	0.00149031	0	0	0	0.0119225	0	0	0	0.00149031	0	0.00149031	0	0	0	0	0	0	0	0	0	0	0	0	0	0.00447094	0	0	0	0	0	0	0	0.00149031	0	0.00149031	0	0	0.00149031	0	0	0	0	0	0.00596125	0	0
Cytophagaceae	0.00149031	0	0	0	0	0	0	0	0	0	0	0	0	0	0	0	0	0	0	0	0	0	0	0	0	0	0	0	0	0	0	0	0	0	0	0	0	0	0	0	0	0	0	0	0	0	0	0	0
Enterobacteriaceae	0.0223547	0.00298063	0.00298063	0	0	0.00149031	0	0	0	0	0	0	0.00149031	0	0	0	0	0	0	0	0	0	0	0	0.00149031	0.00149031	0.00298063	0	0	0	0.00149031	0.00149031	0	0	0	0	0	0	0	0	0	0	0	0	0	0	0.00149031	0	0
Erwiniaceae	0.162444	0.0119225	0.00894188	0	0	0.00447094	0	0.00894188	0.00149031	0.00149031	0	0	0.00596125	0	0	0	0.00894188	0.0119225	0.00596125	0	0	0.00596125	0.00149031	0	0	0.00447094	0	0.0104322	0.0104322	0.00149031	0.00149031	0	0	0	0.00149031	0	0	0	0	0	0	0	0.0104322	0	0	0	0	0	0.00745156
Erythrobacteraceae	0.00149031	0	0	0	0	0	0	0.00149031	0	0	0	0	0	0	0	0	0	0	0	0	0	0	0	0	0	0	0	0	0	0	0	0	0	0	0	0	0	0	0	0	0	0	0	0	0	0	0	0	0
Gordoniaceae	0.00298063	0	0	0	0	0	0	0	0	0	0	0	0	0	0	0	0	0	0	0	0	0	0	0	0	0	0	0	0	0	0	0	0	0	0	0	0	0	0	0	0	0	0	0	0	0	0	0	0
Hyphomicrobiaceae	0.00149031	0	0	0	0	0	0	0	0	0	0	0	0	0	0	0	0	0	0	0	0	0	0	0	0	0	0	0	0	0	0	0	0	0	0	0	0	0	0	0	0	0	0	0	0	0.00149031	0	0	0
Intrasporangiaceae	0.00149031	0	0	0	0	0	0	0	0	0	0	0	0	0	0	0	0	0	0	0	0	0	0	0	0	0	0	0	0	0	0	0	0	0	0	0	0	0	0	0	0	0	0	0	0	0	0	0	0
Luteimicrobium	0.00149031	0	0	0	0	0	0	0	0	0	0	0	0	0	0	0	0	0	0	0	0	0	0	0	0	0	0	0	0	0	0	0	0	0	0	0	0	0	0	0	0	0	0	0	0	0	0	0	0
Methylobacteriaceae	0.00894188	0	0	0	0	0	0	0.00149031	0	0	0	0	0	0.00149031	0	0	0	0	0	0	0	0	0	0	0	0	0	0	0	0	0	0	0	0	0	0.00447094	0	0	0	0	0	0	0	0	0	0.00149031	0	0	0
Micavibrio	0.00149031	0	0	0	0	0	0	0	0	0	0	0.00149031	0	0	0	0	0	0	0	0	0	0	0	0	0	0	0	0	0	0	0	0	0	0	0	0	0	0	0	0	0	0	0	0	0	0	0	0	0
Microbacteriaceae	0.0208644	0	0	0	0.00298063	0	0	0	0	0	0	0	0	0	0	0	0	0	0	0	0	0	0	0	0	0	0	0	0	0	0	0	0	0	0	0	0	0	0	0	0	0	0	0.00149031	0	0	0	0	0
Micromonosporaceae	0.00149031	0	0	0	0	0	0	0	0	0	0	0	0	0	0	0	0	0	0	0	0	0	0	0	0	0	0	0	0	0	0	0	0	0	0	0	0	0	0	0	0	0	0	0	0	0	0	0	0
Myxococcales	0.00149031	0	0	0	0	0	0	0	0	0	0	0	0	0	0	0	0	0	0	0	0	0	0	0	0	0	0	0.00149031	0	0	0	0	0	0	0	0	0	0	0	0	0	0	0	0	0	0	0	0	0
Nocardiaceae	0.00298063	0	0	0	0	0	0	0	0	0	0	0	0	0	0	0	0	0	0	0	0	0	0	0	0	0	0	0	0	0	0	0	0	0	0	0	0	0	0	0	0	0	0	0	0	0	0	0	0
Nocardioidaceae	0.00894188	0	0	0	0	0	0	0	0	0	0	0	0	0	0	0	0	0	0	0	0	0	0	0	0	0	0	0	0	0	0	0	0	0	0	0	0	0	0	0	0	0	0	0.00298063	0	0	0	0	0
Oxalobacteraceae	0.00745156	0.00149031	0	0	0	0	0.00149031	0.00149031	0	0	0	0.00149031	0	0	0	0	0	0	0	0	0	0	0	0	0	0	0	0	0	0	0	0	0	0	0	0	0	0	0	0	0	0	0	0	0.00149031	0	0	0	0
Paenibacillaceae	0.0193741	0	0	0	0	0	0	0	0	0	0	0	0	0	0	0.00149031	0	0	0	0	0	0	0	0.00149031	0	0.00149031	0	0	0	0	0	0	0	0	0	0	0	0	0	0	0	0	0	0	0	0	0	0	0
Peptococcaceae	0.00298063	0	0	0	0	0	0	0	0	0	0	0	0	0	0	0	0	0	0	0	0	0	0	0	0	0	0	0	0	0	0	0	0	0	0	0	0	0	0	0	0	0	0	0	0	0	0	0	0
Phyllobacteriaceae	0.00596125	0.00298063	0	0	0.00149031	0	0	0	0	0	0	0	0	0	0	0	0	0	0	0	0	0	0	0	0	0	0	0	0	0	0	0	0	0	0	0	0	0.00149031	0	0	0	0	0	0	0	0	0	0	0
Planctomycetaceae	0.00149031	0	0	0	0	0	0	0	0	0	0.00149031	0	0	0	0	0	0	0	0	0	0	0	0	0	0	0	0	0	0	0	0	0	0	0	0	0	0	0	0	0	0	0	0	0	0	0	0	0	0
Prevotellaceae	0.00149031	0	0	0	0	0	0	0	0	0	0	0	0	0	0.00149031	0	0	0	0	0	0	0	0	0	0	0	0	0	0	0	0	0	0	0	0	0	0	0	0	0	0	0	0	0	0	0	0	0	0
Promicromonosporaceae	0.00149031	0	0	0	0	0	0	0	0	0	0	0	0	0	0	0	0	0	0	0	0	0	0	0	0	0	0	0	0	0	0	0	0	0	0	0	0	0	0	0	0	0	0	0	0	0	0	0	0
Propionibacteriaceae	0.00149031	0	0	0	0	0	0	0	0	0	0	0	0	0	0	0	0	0	0	0	0	0	0	0	0	0	0	0	0	0	0	0	0	0	0	0	0	0	0	0	0	0	0	0	0	0	0	0	0
Pseudomonadaceae	0.0655738	0.00149031	0	0.00149031	0	0	0	0	0	0	0	0.00298063	0	0.00298063	0	0	0	0	0	0	0	0	0	0	0	0	0	0.00447094	0	0	0	0	0	0	0	0.04769	0	0	0	0.00298063	0	0	0	0	0	0	0	0	0
Pseudonocardiaceae	0.00149031	0	0	0	0	0	0	0	0	0	0	0	0	0	0	0	0	0	0	0	0	0	0	0	0	0	0	0	0	0	0	0	0	0	0	0	0	0	0	0	0	0	0	0	0	0	0	0	0
Rhizobiaceae	0.0149031	0	0	0.00149031	0	0	0	0	0	0	0	0	0	0.00447094	0	0	0	0	0	0	0.00298063	0	0	0	0	0	0	0	0	0	0	0	0	0	0	0.00149031	0	0	0	0.00149031	0	0.00149031	0	0	0	0	0	0	0.00149031
Rhodanobacteraceae	0.0119225	0	0	0	0	0	0	0	0	0	0	0.00149031	0	0	0	0	0	0	0	0	0	0	0	0	0	0	0	0	0	0	0	0	0	0	0	0.0104322	0	0	0	0	0	0	0	0	0	0	0	0	0
Rhodobacteraceae	0.00149031	0	0	0	0	0	0	0	0	0	0	0	0	0	0	0	0	0	0	0	0	0	0	0	0	0	0	0	0	0	0	0	0	0	0	0	0	0	0	0	0	0	0	0	0	0	0	0	0
Rhodospirillaceae	0.0119225	0	0	0	0	0	0	0	0	0	0	0.00298063	0	0.00149031	0	0	0	0	0	0	0	0	0	0	0	0	0	0	0	0	0	0	0	0	0	0.00447094	0.00149031	0	0.00149031	0	0	0	0	0	0	0	0	0	0
Sphaerotilus	0.00149031	0	0	0	0	0	0	0	0	0	0	0	0	0	0	0	0	0	0	0	0	0	0	0	0	0	0	0	0	0	0	0	0	0	0	0	0	0.00149031	0	0	0	0	0	0	0	0	0	0	0
Sphingobacteriaceae	0.00149031	0	0	0	0	0	0	0	0	0	0	0	0	0	0	0	0	0	0	0	0	0	0	0	0	0	0	0	0	0	0	0	0	0	0	0	0	0	0	0	0	0	0	0	0	0	0	0	0
Sphingomonadaceae	0.00894188	0.00596125	0	0	0	0	0	0	0	0	0	0	0	0	0	0	0	0	0	0	0	0	0	0	0	0	0	0	0	0	0	0	0	0	0	0	0	0	0	0	0	0	0	0	0	0	0	0	0
Streptomycetaceae	0.0327869	0	0	0	0	0	0	0	0	0	0	0	0	0	0	0	0	0	0	0	0	0	0	0	0	0	0	0	0	0	0	0	0	0	0	0	0	0	0	0	0	0	0	0	0	0	0.00149031	0	0
Unclassified	0.071535	0.00149031	0	0.00298063	0	0	0	0	0	0	0	0.00894188	0	0.00745156	0	0	0	0	0	0	0	0	0	0	0	0	0	0.00596125	0.00149031	0	0	0	0	0.00298063	0	0.0104322	0	0.00149031	0	0	0	0	0	0	0	0.00149031	0.00298063	0	0
Xanthobacteraceae	0.00149031	0	0	0	0	0	0	0	0	0	0	0	0	0	0	0	0	0	0	0	0	0	0	0	0	0	0	0	0	0	0	0	0	0	0	0.00149031	0	0	0	0	0	0	0	0	0	0	0	0	0
Xanthomonadaceae	0.00596125	0	0	0	0	0	0	0	0	0	0	0	0	0	0	0	0	0	0	0	0	0	0	0	0	0	0	0	0	0	0	0	0	0.00149031	0	0.00298063	0	0	0	0	0	0	0	0	0	0	0	0	0
Yersiniaceae	0.00298063	0	0	0	0	0	0	0	0	0	0	0	0	0	0	0	0	0	0	0	0	0	0	0	0	0	0	0	0	0	0	0	0	0	0	0	0	0	0	0	0	0	0	0	0	0	0	0.00149031	0
GST2, N = 707		acrB	acrD	acrF	adeF	ADP-ribosylating_transferase_arr	amrB	APH(3')-IIa	arnA	AxyY	bacA	baeR	BJP-1	bpeF	Burkholderia_pseudomallei_Omp38	cAMP-regulatory_protein	cat_chloramphenicol_acetyltransferase	ceoB	emrA	emrB	emrR	kasugamycin_resistance_protein_ksgA	major_facilitator_superfamily_transporter	mdtB	mdtC	mdtH	mdtK	mexB	mexE	mexF	mexT	mexW	mexX	mexY	msbA	mtrA	multidrug_ABC_transporter	MuxB	MuxC	NmcR	ompR	opcM	oprC	oqxB	OXA	penA	rifampin_monooxygenase	rosA	rosB
	Total	0.039604	0.00141443	0.00141443	0.0268741	0.00282885	0.0141443	0.00282885	0.00282885	0.00141443	0.0735502	0.00141443	0.0367751	0.145686	0.00282885	0.00141443	0.00141443	0.158416	0.00141443	0.00141443	0.00141443	0.00141443	0.00141443	0.0381895	0.00424328	0.00141443	0.00141443	0.00990099	0.0353607	0.0820368	0.00424328	0.00282885	0.00707214	0.00141443	0.00282885	0.00565771	0.0169731	0.0226308	0.00141443	0.00141443	0.00141443	0.0183876	0.00848656	0.0254597	0.0113154	0.00141443	0.00141443	0.0169731	0.00565771
Acetobacteraceae	0.00141443	0	0	0	0	0	0	0	0	0	0	0	0	0	0	0	0	0	0	0	0	0	0	0	0	0	0	0	0	0	0	0	0	0	0	0	0	0	0	0	0	0	0	0	0	0	0.00141443	0	0
Acidobacteriaceae	0.00282885	0	0	0	0	0	0	0	0	0	0	0	0	0	0	0	0	0	0	0	0	0	0	0	0	0	0	0	0	0	0	0	0	0	0	0	0	0.00141443	0	0	0	0	0	0	0	0	0	0	0
Alcaligenaceae	0.0155587	0.00424328	0	0	0.00282885	0	0	0	0	0	0.00282885	0	0	0.00141443	0	0	0	0.00282885	0	0	0	0	0	0	0	0	0	0	0	0.00141443	0	0	0	0	0	0	0	0	0	0	0	0	0	0	0	0	0	0	0
Bacillaceae	0.00141443	0	0	0	0	0	0	0	0	0	0	0	0	0	0	0	0	0	0	0	0	0	0	0	0	0	0	0	0	0	0	0	0	0	0	0	0	0	0	0	0	0	0	0	0	0	0	0	0
Bifidobacteriaceae	0.00141443	0	0	0	0	0	0	0	0	0	0	0	0	0	0	0	0	0	0	0	0	0	0	0	0	0	0	0	0	0	0	0	0	0	0	0	0	0	0	0	0	0	0	0	0	0	0	0	0
Bradyrhizobiaceae	0.0594059	0.00141443	0	0	0.00141443	0.00141443	0	0	0	0	0	0	0.0367751	0.00424328	0	0	0	0.00141443	0	0	0	0	0	0.00141443	0	0	0	0	0	0.00141443	0	0.00282885	0	0	0	0	0.00424328	0	0	0	0	0	0	0	0	0	0	0	0.00141443
Budviciaceae	0.00141443	0	0	0	0	0	0	0	0	0	0	0	0	0	0	0	0	0	0	0	0	0	0	0	0.00141443	0	0	0	0	0	0	0	0	0	0	0	0	0	0	0	0	0	0	0	0	0	0	0	0
Burkholderiaceae	0.507779	0.019802	0	0	0.00848656	0	0.0113154	0	0	0.00141443	0.0565771	0	0	0.12447	0.00282885	0	0	0.138614	0	0	0	0	0	0.019802	0	0	0	0.00424328	0.0339463	0	0	0	0.00707214	0.00141443	0	0	0.00565771	0.0155587	0	0.00141443	0	0.0183876	0.00848656	0.00282885	0.0113154	0	0	0.0141443	0
Caulobacteraceae	0.00565771	0	0	0	0	0	0	0	0	0	0.00141443	0	0	0	0	0	0	0	0	0	0	0	0	0	0	0	0	0	0	0.00282885	0	0	0	0	0	0	0.00141443	0	0	0	0	0	0	0	0	0	0	0	0
Chitinophagaceae	0.00141443	0	0	0	0	0	0	0	0	0	0	0	0	0	0	0	0	0	0	0	0	0	0	0	0	0	0	0	0	0	0	0	0	0	0	0	0	0	0	0	0	0	0	0	0	0	0	0	0
Comamonadaceae	0.0127298	0	0	0	0.00141443	0	0	0	0	0	0.00424328	0	0	0	0	0	0	0.00141443	0	0	0	0	0	0.00141443	0	0	0	0	0	0.00141443	0	0	0	0	0	0	0	0.00141443	0	0	0	0	0	0.00141443	0	0	0	0	0
Corynebacteriaceae	0.00141443	0	0	0	0	0	0	0	0	0	0	0	0	0	0	0	0	0	0	0	0	0	0	0	0	0	0	0	0	0	0	0	0	0	0	0	0	0	0	0	0	0	0	0	0	0	0	0	0
Cytophagaceae	0.00141443	0	0	0	0	0	0	0	0	0	0	0	0	0	0	0	0	0	0	0	0	0	0	0	0	0	0	0	0	0	0	0	0	0	0	0	0	0	0	0	0	0	0	0	0	0	0	0	0
Enterobacteriaceae	0.0141443	0.00282885	0.00141443	0.00141443	0	0	0	0.00141443	0	0	0.00141443	0	0	0	0	0	0	0	0	0	0	0	0	0.00141443	0	0	0	0	0	0	0	0	0	0	0	0	0	0.00141443	0	0	0	0	0	0.00282885	0	0	0	0	0
Erwiniaceae	0.0339463	0.00141443	0	0	0	0	0	0	0.00141443	0	0.00141443	0.00141443	0	0	0	0.00141443	0	0	0	0.00141443	0.00141443	0.00141443	0.00141443	0.00141443	0.00282885	0.00141443	0.00141443	0	0	0	0	0	0	0	0.00282885	0	0	0.00141443	0	0	0	0	0	0.00282885	0	0.00141443	0	0	0.00424328
Frankiaceae	0.00424328	0	0	0	0	0	0	0	0	0	0	0	0	0	0	0	0	0	0	0	0	0	0	0	0	0	0	0	0	0	0	0	0	0	0	0	0	0	0	0	0	0	0	0	0	0	0	0	0
Geobacteraceae	0.00141443	0	0	0	0	0	0	0	0	0	0	0	0	0	0	0	0	0	0	0	0	0	0	0.00141443	0	0	0	0	0	0	0	0	0	0	0	0	0	0	0	0	0	0	0	0	0	0	0	0	0
Halomonadaceae	0.00141443	0	0	0	0	0	0	0	0	0	0	0	0	0	0	0	0	0	0	0	0	0	0	0	0	0	0	0	0	0	0	0	0	0	0	0	0	0	0	0	0	0	0	0.00141443	0	0	0	0	0
Methylobacteriaceae	0.0155587	0	0	0	0	0	0.00282885	0	0	0	0.00565771	0	0	0.00141443	0	0	0	0	0	0	0	0	0	0.00282885	0	0	0	0	0	0	0	0	0	0	0	0	0	0	0	0	0	0	0	0.00282885	0	0	0	0	0
Methylococcaceae	0.00141443	0	0	0	0	0	0	0	0	0	0	0	0	0	0	0	0	0	0	0	0	0	0	0	0	0	0	0	0	0	0	0	0	0	0	0	0	0	0	0	0	0	0	0.00141443	0	0	0	0	0
Microbacteriaceae	0.0325318	0	0	0	0	0	0	0	0	0	0	0	0	0	0	0	0	0	0	0	0	0	0	0	0	0	0	0	0	0	0	0	0	0	0	0.00141443	0	0	0	0	0	0	0	0	0	0	0	0	0
Micrococcaceae	0.00282885	0	0	0	0	0	0	0	0	0	0	0	0	0	0	0	0	0	0	0	0	0	0	0	0	0	0	0	0	0	0	0	0	0	0	0	0	0	0	0	0	0	0	0	0	0	0	0	0
Micromonosporaceae	0.00990099	0	0	0	0	0	0	0	0	0	0	0	0	0	0	0	0	0	0	0	0	0	0	0	0	0	0	0	0	0	0	0	0	0	0	0.00282885	0	0	0	0	0	0	0	0	0	0	0	0	0
Minicystis	0.00141443	0	0	0	0	0	0	0	0	0	0	0	0	0	0	0	0	0	0	0	0	0	0	0	0	0	0	0	0	0	0	0	0	0	0	0	0	0	0	0	0	0	0	0.00141443	0	0	0	0	0
Mycobacteriaceae	0.00565771	0	0	0	0	0	0	0	0	0	0	0	0	0	0	0	0	0	0	0	0	0	0	0	0	0	0	0	0	0	0	0	0	0	0	0	0	0	0	0	0	0	0	0	0	0	0	0	0
Nocardiaceae	0.00424328	0	0	0	0	0	0	0	0	0	0	0	0	0	0	0	0	0	0	0	0	0	0	0	0	0	0	0	0	0	0	0	0	0	0	0	0	0	0	0	0	0	0	0	0	0	0	0	0
Nocardioidaceae	0.0155587	0	0	0	0	0.00141443	0	0	0	0	0	0	0	0	0	0	0	0	0	0	0	0	0	0	0	0	0	0	0	0	0	0	0	0	0	0.00141443	0	0	0	0	0	0	0	0	0	0	0	0	0
Oxalobacteraceae	0.00282885	0	0	0	0	0	0	0	0	0	0	0	0	0	0	0	0	0.00141443	0	0	0	0	0	0.00141443	0	0	0	0	0	0	0	0	0	0	0	0	0	0	0	0	0	0	0	0	0	0	0	0	0
Paenibacillaceae	0.019802	0	0	0	0	0	0	0	0	0	0	0	0	0	0	0	0	0	0	0	0	0	0	0	0	0	0	0	0	0	0	0	0	0	0	0	0	0	0	0	0	0	0	0	0	0	0	0	0
Pectobacteriaceae	0.00141443	0	0	0	0	0	0	0	0.00141443	0	0	0	0	0	0	0	0	0	0	0	0	0	0	0	0	0	0	0	0	0	0	0	0	0	0	0	0	0	0	0	0	0	0	0	0	0	0	0	0
Peptococcaceae	0.00141443	0	0	0	0	0	0	0	0	0	0	0	0	0	0	0	0	0	0	0	0	0	0	0	0	0	0	0	0	0	0	0	0	0	0	0	0	0	0	0	0	0	0	0	0	0	0	0	0
Phreatobacter	0.00141443	0	0	0	0	0	0	0	0	0	0	0	0	0	0	0	0	0.00141443	0	0	0	0	0	0	0	0	0	0	0	0	0	0	0	0	0	0	0	0	0	0	0	0	0	0	0	0	0	0	0
Pseudomonadaceae	0.0636492	0	0	0	0.00282885	0	0	0	0	0	0	0	0	0.00141443	0	0	0	0	0	0	0	0	0	0.00424328	0	0	0	0.00141443	0	0.0438472	0.00424328	0	0	0	0	0	0	0.00141443	0.00141443	0	0	0	0	0.00141443	0	0	0	0	0
Pseudonocardiaceae	0.00565771	0	0	0	0	0	0	0	0	0	0	0	0	0	0	0	0	0	0	0	0	0	0	0	0	0	0	0	0	0	0	0	0	0	0	0	0	0	0	0	0	0	0	0	0	0	0	0	0
Pseudorhodoplanes	0.00141443	0	0	0	0	0	0	0	0	0	0	0	0	0.00141443	0	0	0	0	0	0	0	0	0	0	0	0	0	0	0	0	0	0	0	0	0	0	0	0	0	0	0	0	0	0	0	0	0	0	0
Rhizobiaceae	0.019802	0.00282885	0	0	0.00424328	0	0	0	0	0	0	0	0	0	0	0	0	0.00565771	0	0	0	0	0	0	0	0	0	0	0	0.00282885	0	0	0	0	0	0	0.00282885	0	0	0	0.00141443	0	0	0	0	0	0	0	0
Rhodanobacteraceae	0.0212164	0	0	0	0	0	0	0	0	0	0	0	0	0.00141443	0	0	0	0	0	0	0	0	0	0	0	0	0	0	0	0.0155587	0	0	0	0	0	0	0	0	0	0	0	0	0	0.00141443	0	0	0	0	0
Rhodobacteraceae	0.00565771	0.00141443	0	0	0	0	0	0	0	0	0	0	0	0	0	0	0	0	0	0	0	0	0	0	0	0	0	0.00141443	0	0	0	0	0	0	0	0	0	0	0	0	0	0	0	0	0	0	0	0	0
Rhodocyclaceae	0.00282885	0	0	0	0.00141443	0	0	0	0	0	0	0	0	0.00141443	0	0	0	0	0	0	0	0	0	0	0	0	0	0	0	0	0	0	0	0	0	0	0	0	0	0	0	0	0	0	0	0	0	0	0
Rhodospirillaceae	0.0240453	0.00282885	0	0	0.00282885	0	0	0	0	0	0	0	0	0.00282885	0	0	0	0.00424328	0	0	0	0	0	0	0	0	0	0	0.00141443	0.00848656	0	0	0	0	0	0	0	0	0	0	0	0	0	0	0	0	0	0	0
Sphingobacteriaceae	0.00141443	0	0	0	0	0	0	0	0	0	0	0	0	0	0	0	0	0	0	0	0	0	0	0	0	0	0	0	0	0	0	0	0	0	0	0	0	0	0	0	0	0	0	0	0	0	0	0	0
Sphingomonadaceae	0.0113154	0.00141443	0	0	0	0	0	0	0	0	0	0	0	0	0	0	0	0	0.00141443	0	0	0	0	0.00282885	0	0	0	0.00141443	0	0	0	0	0	0	0	0	0	0	0	0	0	0	0	0	0	0	0	0	0
Streptococcaceae	0.00282885	0	0	0	0	0	0	0.00141443	0	0	0	0	0	0	0	0	0.00141443	0	0	0	0	0	0	0	0	0	0	0	0	0	0	0	0	0	0	0	0	0	0	0	0	0	0	0	0	0	0	0	0
Streptomycetaceae	0.0155587	0	0	0	0	0	0	0	0	0	0	0	0	0	0	0	0	0	0	0	0	0	0	0	0	0	0	0	0	0	0	0	0	0	0	0	0.00141443	0	0	0	0	0	0	0	0	0	0	0	0
Unclassified	0.029703	0.00141443	0	0	0.00141443	0	0	0	0	0	0	0	0	0.00565771	0	0	0	0.00141443	0	0	0	0	0	0	0	0	0	0	0	0.00282885	0	0	0	0	0	0	0	0	0	0	0	0	0	0.00565771	0	0	0	0.00141443	0
Xanthobacteraceae	0.00141443	0	0	0	0	0	0	0	0	0	0	0	0	0	0	0	0	0	0	0	0	0	0	0	0	0	0	0	0	0	0	0	0	0	0	0	0.00141443	0	0	0	0	0	0	0	0	0	0	0	0
Xanthomonadaceae	0.00707214	0	0	0	0	0	0	0	0	0	0	0	0	0	0	0	0	0	0	0	0	0	0	0	0	0	0	0.00141443	0	0.00141443	0	0	0	0	0	0	0	0	0	0	0	0	0	0	0	0	0	0	0
Yersiniaceae	0.00141443	0	0	0	0	0	0	0	0	0	0	0	0	0	0	0	0	0	0	0	0	0	0	0	0	0	0	0	0	0	0	0	0	0	0	0	0	0	0	0	0	0	0	0	0	0	0	0.00141443	0
GST3, N = 598		acrB	adeF	adeL	ADP-ribosylating_transferase_arr	amrB	AxyY	bacA	BJP-1	bpeF	Burkholderia_pseudomallei_Omp38	ceoB	emrE	floR	LlmA_23S_ribosomal_RNA_methyltransferase	macB	mdtB	mdtC	metallo-beta-lactamase	mexB	mexD	mexE	mexF	MexK	mexT	mexW	mexX	mexY	mtrA	multidrug_ABC_transporter	MuxB	opcM	oprA	oprC	oqxB	OXA	rosA	rosB	rphA	rphB	rpoB2	smeB	sul1	tetA(58)	tetB(58)	ugd	vanA	vanH	vanR
	Total	0.0501672	0.0100334	0.00167224	0.00501672	0.0267559	0.00334448	0.0752508	0.0284281	0.167224	0.00668896	0.14214	0.00167224	0.00167224	0.00334448	0.00167224	0.0434783	0.00501672	0.00334448	0.0133779	0.00334448	0.0284281	0.0852843	0.00501672	0.00501672	0.00167224	0.0100334	0.00334448	0.00668896	0.0234114	0.0334448	0.0267559	0.00501672	0.0083612	0.00668896	0.0150502	0.0183946	0.00334448	0.00334448	0.0133779	0.0167224	0.00167224	0.00334448	0.0133779	0.0117057	0.00167224	0.00334448	0.00501672	0.0334448
Acidobacteriaceae	0.00334448	0	0	0	0	0	0	0	0	0	0	0	0	0	0	0	0	0	0	0	0	0	0	0	0	0	0	0	0	0	0	0	0	0	0.00334448	0	0	0	0	0	0	0	0	0	0	0	0	0	0
Aeromonadaceae	0.00167224	0	0	0	0	0	0	0	0	0	0	0	0	0	0	0	0	0	0	0.00167224	0	0	0	0	0	0	0	0	0	0	0	0	0	0	0	0	0	0	0	0	0	0	0	0	0	0	0	0	0
Alcaligenaceae	0.0150502	0.00167224	0	0	0	0	0	0	0	0.00167224	0	0.00167224	0	0	0	0	0.00334448	0	0	0	0	0	0.00501672	0	0	0	0	0	0	0	0.00167224	0	0	0	0	0	0	0	0	0	0	0	0	0	0	0	0	0	0
Alteromonadaceae	0.00167224	0	0	0	0	0	0	0	0	0	0	0	0	0	0	0	0	0	0	0	0	0	0	0	0	0	0	0	0	0	0	0	0	0	0.00167224	0	0	0	0	0	0	0	0	0	0	0	0	0	0
Bacillaceae	0.00334448	0	0	0	0	0	0	0	0	0	0	0	0	0	0	0	0	0	0	0	0	0	0	0	0	0	0	0	0	0	0	0	0	0	0	0	0	0	0	0.00167224	0	0	0	0	0	0	0	0	0.00167224
Beijerinckiaceae	0.00167224	0	0	0	0	0	0	0	0	0	0	0	0	0	0	0	0	0	0	0	0	0	0	0	0	0	0	0	0	0	0.00167224	0	0	0	0	0	0	0	0	0	0	0	0	0	0	0	0	0	0
Bradyrhizobiaceae	0.0585284	0	0	0	0	0	0	0	0.0284281	0.00334448	0	0.0083612	0	0	0	0	0.00167224	0	0	0	0.00167224	0	0.00167224	0	0	0	0	0.00167224	0	0.00501672	0.00334448	0	0	0	0	0	0	0	0	0	0.00334448	0	0	0	0	0	0	0	0
Burkholderiaceae	0.570234	0.0317726	0.00167224	0	0	0.0267559	0.00334448	0.0685619	0	0.145485	0.00668896	0.117057	0	0	0	0	0.0200669	0.00501672	0	0.00668896	0	0.0284281	0.00167224	0	0	0	0.0100334	0.00167224	0	0.0083612	0.0167224	0.0267559	0.00501672	0.0083612	0.00167224	0.0150502	0.0100334	0	0	0	0.00167224	0.00167224	0	0	0	0	0	0	0
Burkholderiales	0.00167224	0	0.00167224	0	0	0	0	0	0	0	0	0	0	0	0	0	0	0	0	0	0	0	0	0	0	0	0	0	0	0	0	0	0	0	0	0	0	0	0	0	0	0	0	0	0	0	0	0	0
Caulobacteraceae	0.00501672	0	0	0	0	0	0	0	0	0	0	0	0	0	0	0	0	0	0.00334448	0	0	0	0	0	0	0	0	0	0	0	0	0	0	0	0	0	0	0	0	0	0.00167224	0	0	0	0	0	0	0	0
Chromobacteriaceae	0.00501672	0	0	0	0	0	0	0	0	0	0	0	0	0	0	0.00167224	0	0	0	0	0	0	0	0	0	0	0	0	0	0	0.00334448	0	0	0	0	0	0	0	0	0	0	0	0	0	0	0	0	0	0
Comamonadaceae	0.0117057	0.00167224	0.00167224	0	0	0	0	0.00167224	0	0.00167224	0	0.00167224	0	0	0	0	0.00167224	0	0	0	0	0	0	0.00167224	0	0	0	0	0	0	0	0	0	0	0	0	0	0	0	0	0	0	0	0	0	0	0	0	0
Corynebacteriaceae	0.00334448	0	0	0	0	0	0	0	0	0	0	0	0	0	0	0	0	0	0	0	0	0	0	0	0	0	0	0	0	0	0	0	0	0	0	0	0	0	0	0	0.00334448	0	0	0	0	0	0	0	0
Enterobacteriaceae	0.00501672	0	0	0	0	0	0	0.00167224	0	0	0	0	0	0	0	0	0.00167224	0	0	0.00167224	0	0	0	0	0	0	0	0	0	0	0	0	0	0	0	0	0	0	0	0	0	0	0	0	0	0	0	0	0
Erwiniaceae	0.00167224	0	0	0	0	0	0	0	0	0	0	0	0	0	0	0	0	0	0	0	0	0	0	0	0	0	0	0	0	0	0.00167224	0	0	0	0	0	0	0	0	0	0	0	0	0	0	0	0	0	0
Gordoniaceae	0.00501672	0	0	0	0.00334448	0	0	0	0	0	0	0	0	0	0	0	0	0	0	0	0	0	0	0	0	0	0	0	0	0	0	0	0	0	0	0	0	0	0	0	0	0	0	0	0.00167224	0	0	0	0
Halothiobacillaceae	0.00501672	0	0	0	0	0	0	0	0	0	0	0	0	0	0	0	0	0	0	0	0	0	0	0	0	0	0	0	0	0	0	0	0	0	0	0	0.00501672	0	0	0	0	0	0	0	0	0	0	0	0
Hyphomicrobiaceae	0.00334448	0.00167224	0	0	0	0	0	0	0	0	0	0	0	0	0	0	0	0	0	0	0	0	0	0	0	0	0	0	0	0.00167224	0	0	0	0	0	0	0	0	0	0	0	0	0	0	0	0	0	0	0
Labilitrichaceae	0.00167224	0	0	0	0	0	0	0	0	0	0	0	0	0	0	0	0	0	0	0	0	0	0	0	0	0	0	0	0	0	0	0	0	0	0	0	0	0	0.00167224	0	0	0	0	0	0	0	0	0	0
Methylobacteriaceae	0.00334448	0	0	0	0	0	0	0.00167224	0	0	0	0	0	0	0	0	0	0	0	0	0	0	0	0	0	0	0	0	0	0.00167224	0	0	0	0	0	0	0	0	0	0	0	0	0	0	0	0	0	0	0
Microbacteriaceae	0.0083612	0	0	0	0.00167224	0	0	0.00167224	0	0	0	0	0	0	0	0	0	0	0	0	0	0	0	0	0	0	0	0	0	0	0	0	0	0	0	0	0	0	0	0	0	0	0	0.00334448	0	0	0	0	0.00167224
Microcoleaceae	0.00167224	0	0	0	0	0	0	0	0	0	0	0	0	0	0	0	0	0	0	0	0	0	0	0	0	0	0	0	0	0	0	0	0	0	0	0	0	0	0	0	0	0	0	0.00167224	0	0	0	0	0
Micromonosporaceae	0.00334448	0	0	0	0	0	0	0	0	0	0	0	0	0	0	0	0	0	0	0	0	0	0	0	0	0	0	0	0	0	0	0	0	0	0	0	0	0	0	0	0	0	0	0	0.00167224	0	0	0	0.00167224
Mycobacteriaceae	0.00334448	0	0	0	0	0	0	0	0	0	0	0	0.00167224	0	0	0	0	0	0	0	0	0	0	0	0	0	0	0	0.00167224	0	0	0	0	0	0	0	0	0	0	0	0	0	0	0	0	0	0	0	0
Nocardiaceae	0.00167224	0	0	0	0	0	0	0	0	0	0	0	0	0	0	0	0	0	0	0	0	0	0	0	0	0	0	0	0	0	0	0	0	0	0	0	0	0	0	0	0	0	0	0.00167224	0	0	0	0	0
Nocardioidaceae	0.00668896	0	0	0	0	0	0	0	0	0	0	0	0	0	0	0	0	0	0	0	0	0	0	0	0	0	0	0	0.00334448	0	0	0	0	0	0	0	0	0	0	0	0.00334448	0	0	0	0	0	0	0	0
Oxalobacteraceae	0.0083612	0	0	0	0	0	0	0	0	0	0	0	0	0	0	0	0	0	0	0	0.00167224	0	0.00334448	0.00167224	0	0	0	0	0	0.00167224	0	0	0	0	0	0	0	0	0	0	0	0	0	0	0	0	0	0	0
Paenibacillaceae	0.0334448	0	0	0	0	0	0	0	0	0	0	0	0	0	0.00334448	0	0	0	0	0	0	0	0	0	0	0	0	0	0	0	0	0	0	0	0	0	0	0	0	0.0083612	0	0	0	0.00167224	0.00334448	0	0.00334448	0.00501672	0.00334448
Pectobacteriaceae	0.00167224	0	0	0	0	0	0	0	0	0.00167224	0	0	0	0	0	0	0	0	0	0	0	0	0	0	0	0	0	0	0	0	0	0	0	0	0	0	0	0	0	0	0	0	0	0	0	0	0	0	0
Propionibacteriaceae	0.00167224	0	0	0	0	0	0	0	0	0	0	0	0	0	0	0	0	0	0	0	0	0	0	0	0	0	0	0	0	0	0	0	0	0	0	0	0	0	0	0	0	0	0	0	0.00167224	0	0	0	0
Pseudomonadaceae	0.0719064	0.00334448	0	0	0	0	0	0	0	0	0	0.00167224	0	0	0	0	0.00334448	0	0	0	0	0	0.0518395	0	0.00501672	0.00167224	0	0	0	0	0.00501672	0	0	0	0	0	0	0	0	0	0	0	0	0	0	0	0	0	0
Rhizobiaceae	0.0217391	0.00501672	0.00167224	0	0	0	0	0	0	0	0	0.00501672	0	0.00167224	0	0	0.00167224	0	0	0	0	0	0.00334448	0	0	0	0	0	0	0.00167224	0	0	0	0	0	0	0	0.00167224	0	0	0	0	0	0	0	0	0	0	0
Rhodanobacteraceae	0.0133779	0	0	0	0	0	0	0	0	0	0	0	0	0	0	0	0	0	0	0	0	0	0.0083612	0	0	0	0	0	0	0	0	0	0	0	0	0	0.00167224	0	0	0	0.00167224	0	0	0	0	0	0	0	0.00167224
Rhodobacteraceae	0.00501672	0	0	0	0	0	0	0	0	0	0	0	0	0	0	0	0	0	0	0	0	0	0.00167224	0	0	0	0	0	0	0	0	0	0	0	0	0	0	0	0	0	0	0	0.00167224	0	0	0.00167224	0	0	0
Rhodospirillaceae	0.0133779	0	0	0	0	0	0	0	0	0.00668896	0	0.00167224	0	0	0	0	0	0	0	0	0	0	0.00501672	0	0	0	0	0	0	0	0	0	0	0	0	0	0	0	0	0	0	0	0	0	0	0	0	0	0
Segniliparaceae	0.00167224	0	0	0.00167224	0	0	0	0	0	0	0	0	0	0	0	0	0	0	0	0	0	0	0	0	0	0	0	0	0	0	0	0	0	0	0	0	0	0	0	0	0	0	0	0	0	0	0	0	0
Sphingomonadaceae	0.00668896	0.00167224	0	0	0	0	0	0	0	0	0	0	0	0	0	0	0	0	0	0.00334448	0	0	0	0	0	0	0	0	0	0	0	0	0	0	0	0	0	0	0	0	0	0	0.00167224	0	0	0	0	0	0
Streptomycetaceae	0.0367893	0	0	0	0	0	0	0	0	0	0	0	0	0	0	0	0	0	0	0	0	0	0	0	0	0	0	0	0.00167224	0.00167224	0	0	0	0	0	0	0	0	0.00167224	0.00167224	0	0	0	0.00334448	0	0	0	0	0.0200669
Unclassified	0.0401338	0.00334448	0.00334448	0	0	0	0	0	0	0.00334448	0	0.00501672	0	0	0	0	0.0083612	0	0	0	0	0	0.00167224	0	0	0	0	0	0	0.00167224	0	0	0	0	0	0	0.00167224	0.00167224	0	0.00167224	0.00167224	0	0	0.00167224	0.00334448	0	0	0	0
Xanthobacteraceae	0.00167224	0	0	0	0	0	0	0	0	0.00167224	0	0	0	0	0	0	0	0	0	0	0	0	0	0	0	0	0	0	0	0	0	0	0	0	0	0	0	0	0	0	0	0	0	0	0	0	0	0	0
Xanthomonadaceae	0.0100334	0	0	0	0	0	0	0	0	0.00167224	0	0	0	0	0	0	0.00167224	0	0	0	0	0	0.00167224	0.00167224	0	0	0	0	0	0	0	0	0	0	0	0	0	0	0	0	0	0	0	0	0	0	0	0	0.00334448
DSC, N = 723		acrB	acrF	adeF	ADP-ribosylating_transferase_arr	bacA	BJP-1	bpeE	bpeF	ceoB	emrB	emrE	FosA7	LlmA_23S_ribosomal_RNA_methyltransferase	lsaE	major_facilitator_superfamily_transporter	mdtB	mdtC	mexB	mexE	mexF	mexI	MexK	mexN	mexQ	mexT	mexW	mexY	mtrA	multidrug_ABC_transporter	MuxB	opcM	oprC	oprM	oqxB	OXA	rifampin_monooxygenase	rosA	rosB	rphA	rphB	rpoB2	smeB	sul1	tet43	tetA(58)	tetB(58)	tetM	TriC
	Total	0.0456432	0.00276625	0.0193638	0.00691563	0.0497925	0.00414938	0.00138313	0.150761	0.124481	0.00138313	0.00138313	0.00138313	0.00138313	0.00138313	0.00138313	0.0497925	0.0055325	0.00968188	0.0290456	0.127248	0.00138313	0.0055325	0.00138313	0.00138313	0.00138313	0.00138313	0.00138313	0.00691563	0.033195	0.0193638	0.0193638	0.00968188	0.00138313	0.0235131	0.0055325	0.00138313	0.011065	0.00414938	0.00276625	0.0290456	0.0414938	0.0055325	0.00138313	0.00968188	0.0138313	0.0152144	0.00138313	0.00138313
Acetobacteraceae	0.00276625	0	0	0	0	0	0	0	0	0	0	0	0	0	0	0	0.00138313	0	0.00138313	0	0	0	0	0	0	0	0	0	0	0	0	0	0	0	0	0	0	0	0	0	0	0	0	0	0	0	0	0	0
Alcaligenaceae	0.0304288	0.00691563	0	0	0	0.00276625	0	0	0.00414938	0.00414938	0	0	0	0	0	0	0.00138313	0	0	0	0.00138313	0	0	0	0	0	0	0	0	0.00414938	0.00414938	0	0	0	0.00138313	0	0	0	0	0	0	0	0	0	0	0	0	0	0
Bacillaceae	0.00691563	0	0	0	0	0	0	0	0	0	0	0	0	0	0	0	0	0	0	0	0	0	0	0	0	0	0	0	0	0	0	0	0	0	0	0	0	0	0	0	0.0055325	0	0	0	0	0	0	0	0
Bradyrhizobiaceae	0.0304288	0.00138313	0	0	0	0	0.00414938	0	0	0.00276625	0	0	0	0	0	0	0.00414938	0	0	0	0.00691563	0.00138313	0	0	0	0	0.00138313	0	0	0.00276625	0.00414938	0	0	0	0	0	0	0	0	0	0	0	0	0	0	0	0	0	0.00138313
Burkholderiaceae	0.450899	0.0179806	0	0.00829876	0	0.04426	0	0.00138313	0.135546	0.112033	0	0.00138313	0	0	0	0	0.0207469	0.00276625	0.00138313	0.0290456	0.0055325	0	0.00276625	0.00138313	0	0	0	0.00138313	0	0.0124481	0.00691563	0.0193638	0.00968188	0.00138313	0.00138313	0.0055325	0	0.00691563	0	0	0	0	0	0	0	0	0.00138313	0	0
Caulobacteraceae	0.00414938	0	0	0	0	0	0	0	0	0	0	0	0	0	0	0	0	0	0	0	0.00138313	0	0	0	0	0	0	0	0	0	0	0	0	0	0	0	0	0	0	0	0.00276625	0	0	0	0	0	0	0	0
Chitinophagaceae	0.00138313	0	0	0	0	0	0	0	0	0	0	0	0	0	0	0	0	0	0	0	0	0	0	0	0	0	0	0	0	0	0	0	0	0	0	0	0	0.00138313	0	0	0	0	0	0	0	0	0	0	0
Clostridiaceae	0.00276625	0	0	0	0.00138313	0	0	0	0	0	0	0	0	0	0	0	0	0	0	0	0	0	0	0	0	0	0	0	0	0	0	0	0	0	0	0	0	0	0	0	0.00138313	0	0	0	0	0	0	0	0
Comamonadaceae	0.011065	0	0	0	0	0.00276625	0	0	0.00138313	0	0	0	0	0	0	0	0.00414938	0	0	0	0.00138313	0	0.00138313	0	0	0	0	0	0	0	0	0	0	0	0	0	0	0	0	0	0	0	0	0	0	0	0	0	0
Conexibacteraceae	0.00138313	0	0	0	0	0	0	0	0	0	0	0	0	0	0	0	0	0	0	0	0	0	0	0	0	0	0	0	0	0	0	0	0	0	0	0	0	0	0	0	0	0	0	0	0	0	0	0	0
Corynebacteriaceae	0.00276625	0	0	0	0	0	0	0	0	0	0	0	0	0	0	0	0	0	0	0	0	0	0	0	0	0	0	0	0	0	0	0	0	0	0	0	0	0	0	0	0	0.00276625	0	0	0	0	0	0	0
Dermacoccaceae	0.00138313	0	0	0	0	0	0	0	0	0	0	0	0	0	0	0	0	0	0	0	0	0	0	0	0	0	0	0	0	0	0	0	0	0	0	0	0	0	0	0	0	0	0	0	0.00138313	0	0	0	0
Desulfovibrionaceae	0.00138313	0	0	0	0	0	0	0	0	0	0	0	0	0	0	0	0.00138313	0	0	0	0	0	0	0	0	0	0	0	0	0	0	0	0	0	0	0	0	0	0	0	0	0	0	0	0	0	0	0	0
Ectothiorhodospiraceae	0.00276625	0	0	0	0	0	0	0	0	0	0	0	0	0	0	0	0	0	0	0	0	0	0	0	0	0	0	0	0	0	0	0	0	0	0	0	0	0	0	0	0	0.00138313	0	0	0	0	0	0	0
Enterobacteriaceae	0.011065	0.00138313	0.00138313	0	0	0	0	0	0	0	0	0	0	0	0	0	0.00138313	0	0.00138313	0	0	0	0	0	0	0	0	0	0	0	0	0	0	0	0.00414938	0	0	0.00138313	0	0	0	0	0	0	0	0	0	0	0
Frankiaceae	0.00138313	0	0	0	0	0	0	0	0	0	0	0	0	0	0	0	0	0	0	0	0	0	0	0	0	0	0	0	0	0	0	0	0	0	0	0	0	0	0	0	0	0.00138313	0	0	0	0	0	0	0
Halomonadaceae	0.00138313	0	0	0	0	0	0	0	0	0	0	0	0	0	0	0	0	0	0	0	0.00138313	0	0	0	0	0	0	0	0	0	0	0	0	0	0	0	0	0	0	0	0	0	0	0	0	0	0	0	0
Hyphomicrobiaceae	0.00276625	0	0	0.00276625	0	0	0	0	0	0	0	0	0	0	0	0	0	0	0	0	0	0	0	0	0	0	0	0	0	0	0	0	0	0	0	0	0	0	0	0	0	0	0	0	0	0	0	0	0
Intrasporangiaceae	0.00276625	0	0	0	0	0	0	0	0	0	0	0	0	0	0	0	0	0	0	0	0	0	0	0	0	0	0	0	0	0	0	0	0	0	0	0	0	0	0	0	0	0.00138313	0	0	0	0	0.00138313	0	0
Labilitrichaceae	0.00138313	0	0	0	0	0	0	0	0	0	0	0	0	0	0	0	0.00138313	0	0	0	0	0	0	0	0	0	0	0	0	0	0	0	0	0	0	0	0	0	0	0	0	0	0	0	0	0	0	0	0
Luteimicrobium	0.00138313	0	0	0	0	0	0	0	0	0	0	0	0	0	0	0	0	0	0	0	0	0	0	0	0	0	0	0	0	0	0	0	0	0	0	0	0	0	0	0	0	0	0	0	0	0.00138313	0	0	0
Methylobacteriaceae	0.0055325	0	0	0	0	0	0	0	0	0	0	0	0	0	0	0.00138313	0.00276625	0	0	0	0	0	0	0	0	0	0	0	0	0	0	0	0	0	0	0	0	0	0	0	0	0.00138313	0	0	0	0	0	0	0
Methylocystaceae	0.00138313	0	0	0	0	0	0	0	0	0	0	0	0	0	0	0	0	0	0	0	0.00138313	0	0	0	0	0	0	0	0	0	0	0	0	0	0	0	0	0	0	0	0	0	0	0	0	0	0	0	0
Microbacteriaceae	0.0470263	0	0	0	0.00414938	0	0	0	0	0	0	0	0	0	0	0	0	0	0	0	0	0	0	0	0	0	0	0	0	0	0	0	0	0	0	0	0.00138313	0	0	0	0	0.011065	0	0	0.00276625	0.00829876	0.00138313	0	0
Micrococcales	0.0055325	0	0	0	0	0	0	0	0	0	0	0	0	0	0	0	0	0	0	0	0	0	0	0	0	0	0	0	0.00138313	0.00138313	0	0	0	0	0	0	0	0	0	0	0	0	0	0	0	0	0	0	0
Micromonosporaceae	0.00968188	0	0	0	0	0	0	0	0	0	0	0	0	0	0	0	0	0	0	0	0	0	0	0	0	0	0	0	0	0.00138313	0	0	0	0	0	0	0	0	0	0	0	0	0	0	0	0	0	0	0
Mitsuaria	0.00138313	0	0	0	0	0	0	0	0	0	0	0	0	0	0	0	0	0.00138313	0	0	0	0	0	0	0	0	0	0	0	0	0	0	0	0	0	0	0	0	0	0	0	0	0	0	0	0	0	0	0
Mycobacteriaceae	0.00414938	0	0	0	0	0	0	0	0	0	0	0	0	0	0	0	0	0	0	0	0	0	0	0	0	0	0	0	0	0	0	0	0	0	0	0	0	0	0	0	0	0.00414938	0	0	0	0	0	0	0
Nocardiaceae	0.0055325	0	0	0	0	0	0	0	0	0	0	0	0	0	0	0	0	0	0	0	0	0	0	0	0	0	0	0	0	0	0	0	0	0	0	0	0	0	0	0.00138313	0.00138313	0	0	0	0	0	0.00276625	0	0
Nocardioidaceae	0.00691563	0	0	0	0	0	0	0	0	0	0	0	0	0	0	0	0	0	0	0	0	0	0	0	0	0	0	0	0.00138313	0	0	0	0	0	0	0	0	0	0	0	0	0.00414938	0	0	0.00138313	0	0	0	0
Oxalobacteraceae	0.0055325	0	0	0	0	0	0	0	0	0	0	0	0.00138313	0	0	0	0.00138313	0	0	0	0.00138313	0	0	0	0	0	0	0	0	0	0.00138313	0	0	0	0	0	0	0	0	0	0	0	0	0	0	0	0	0	0
Paenibacillaceae	0.0262794	0	0	0	0	0	0	0	0	0	0	0	0	0.00138313	0	0	0	0	0	0	0	0	0	0	0	0	0	0	0	0	0	0	0	0	0	0	0	0	0	0	0.0124481	0	0	0	0	0.00276625	0.00138313	0	0
Peptococcaceae	0.00276625	0	0	0	0	0	0	0	0	0	0	0	0	0	0	0	0	0	0	0	0	0	0	0	0	0	0	0	0	0	0	0	0	0	0	0	0	0	0	0	0.00276625	0	0	0	0	0	0	0	0
Phyllobacteriaceae	0.00691563	0.00276625	0	0	0	0	0	0	0	0	0	0	0	0	0	0	0	0	0.00138313	0	0	0	0	0	0	0	0	0	0	0	0	0	0	0	0	0	0	0	0.00276625	0	0	0	0	0	0	0	0	0	0
Polyangiaceae	0.00138313	0	0	0	0	0	0	0	0	0	0	0	0	0	0	0	0	0	0	0	0	0	0	0	0	0	0	0	0	0	0	0	0	0	0	0	0	0	0	0	0.00138313	0	0	0	0	0	0	0	0
Propionibacteriaceae	0.00276625	0	0	0	0	0	0	0	0	0	0	0	0	0	0	0	0	0	0	0	0	0	0	0	0	0	0	0	0	0	0	0	0	0	0	0	0	0	0	0	0	0.00138313	0	0	0	0	0.00138313	0	0
Propionibacteriales	0.00138313	0	0	0	0	0	0	0	0	0	0	0	0	0	0	0	0	0	0	0	0	0	0	0	0	0	0	0	0	0	0	0	0	0	0	0	0	0	0	0	0	0.00138313	0	0	0	0	0	0	0
Pseudomonadaceae	0.0511757	0.00138313	0	0	0	0	0	0	0.00276625	0	0	0	0	0	0	0	0.00276625	0	0	0	0.0373444	0	0.00138313	0	0	0.00138313	0	0	0	0	0	0	0	0	0.00414938	0	0	0	0	0	0	0	0	0	0	0	0	0	0
Pseudonocardiaceae	0.011065	0	0	0	0	0	0	0	0	0	0	0	0	0	0	0	0	0	0	0	0	0	0	0	0	0	0	0	0	0	0	0	0	0	0	0	0	0	0	0	0.00138313	0	0	0	0	0	0	0	0
Rhizobiaceae	0.0207469	0.00138313	0	0.00414938	0	0	0	0	0.00138313	0.0055325	0	0	0	0	0	0	0	0	0	0	0.00276625	0	0	0	0	0	0	0	0	0	0	0	0	0	0.00138313	0	0	0	0.00138313	0	0	0	0.00138313	0	0	0	0	0.00138313	0
Rhodanobacteraceae	0.0539419	0	0	0	0	0	0	0	0	0	0.00138313	0	0	0	0	0	0	0	0	0	0.0484094	0	0	0	0	0	0	0	0	0	0	0	0	0	0	0	0	0	0	0	0	0.00276625	0	0	0	0	0.00138313	0	0
Rhodocyclaceae	0.00276625	0	0	0	0	0	0	0	0.00138313	0	0	0	0	0	0	0	0	0	0	0	0	0	0	0	0.00138313	0	0	0	0	0	0	0	0	0	0	0	0	0	0	0	0	0	0	0	0	0	0	0	0
Rhodospirillaceae	0.00968188	0	0	0.00276625	0	0	0	0	0	0	0	0	0	0	0	0	0	0	0	0	0.0055325	0	0	0	0	0	0	0	0	0	0	0	0	0	0	0	0	0	0	0	0	0	0	0.00138313	0	0	0	0	0
Ruaniaceae	0.00138313	0	0	0	0	0	0	0	0	0	0	0	0	0	0	0	0	0	0	0	0	0	0	0	0	0	0	0	0	0	0	0	0	0	0	0	0	0	0	0.00138313	0	0	0	0	0	0	0	0	0
Sphingomonadaceae	0.0124481	0.00414938	0	0	0	0	0	0	0	0	0	0	0	0	0	0	0.00138313	0	0.00414938	0	0	0	0	0	0	0	0	0	0	0	0	0	0	0	0	0	0	0	0	0	0	0	0.00276625	0	0	0	0	0	0
Sporolactobacillaceae	0.00138313	0	0	0	0	0	0	0	0	0	0	0	0	0	0	0	0	0	0	0	0	0	0	0	0	0	0	0	0	0	0	0	0	0	0	0	0	0	0	0	0	0	0	0	0	0	0.00138313	0	0
Streptomycetaceae	0.0608575	0	0	0	0.00138313	0	0	0	0	0	0	0	0	0	0	0	0	0	0	0	0	0	0	0	0	0	0	0	0.00276625	0.0055325	0	0	0	0	0	0	0	0	0	0	0	0.0055325	0	0	0.00414938	0.00138313	0	0	0
Streptosporangiaceae	0.00138313	0	0	0	0	0	0	0	0	0	0	0	0	0	0	0	0	0	0	0	0	0	0	0	0	0	0	0	0	0	0	0	0	0	0	0	0	0	0	0	0	0	0	0	0	0	0.00138313	0	0
Thermomonosporaceae	0.00138313	0	0	0	0	0	0	0	0	0	0	0	0	0	0	0	0	0	0	0	0	0	0	0	0	0	0	0	0	0	0	0	0	0	0	0	0	0	0	0	0	0.00138313	0	0	0	0	0	0	0
Unclassified	0.0401107	0.00691563	0.00138313	0	0	0	0	0	0.00276625	0	0	0	0	0	0.00138313	0	0.00138313	0.00138313	0	0	0.00829876	0	0	0	0	0	0	0	0.00138313	0.00276625	0.00276625	0	0	0	0.00276625	0	0	0	0	0	0	0.00138313	0.00138313	0	0	0	0.00138313	0	0
Xanthobacteraceae	0.00691563	0	0	0.00138313	0	0	0	0	0.00138313	0	0	0	0	0	0	0	0	0	0	0	0.00138313	0	0	0	0	0	0	0	0	0.00276625	0	0	0	0	0	0	0	0	0	0	0	0	0	0	0	0	0	0	0
Xanthomonadaceae	0.0055325	0.00138313	0	0	0	0	0	0	0	0	0	0	0	0	0	0	0.00276625	0	0	0	0.00138313	0	0	0	0	0	0	0	0	0	0	0	0	0	0	0	0	0	0	0	0	0	0	0	0	0	0	0	0
Yersiniaceae	0.0124481	0	0	0	0	0	0	0	0	0	0	0	0	0	0	0	0.00138313	0	0	0	0.00138313	0	0	0	0	0	0	0	0	0	0	0	0	0	0.00829876	0	0	0.00138313	0	0	0	0	0	0	0	0	0	0	0
DST1, N = 858		aadK	acrB	adeF	ADP-ribosylating_transferase_arr	arnA	bacA	bpeF	ceoB	clbB	cpxA	emrB	emrD	emrE	Escherichia_coli_mipA	Klebsiella_pneumoniae_OmpK36	LlmA_23S_ribosomal_RNA_methyltransferase	lsaE	macB	mdtB	mdtC	mdtH	mdtL	mdtN	mexA	mexB	mexD	mexE	mexF	MexK	mexN	mexQ	mexT	mexW	mexY	mgtA	msbA	mtrA	multidrug_ABC_transporter	MuxB	MuxC	MvaT	ompR	opcM	OpmH	oprC	oprJ	oprM	oprN
	Total	0.0011655	0.030303	0.016317	0.00699301	0.004662	0.0314685	0.146853	0.143357	0.0011655	0.002331	0.002331	0.002331	0.0034965	0.0011655	0.0011655	0.0011655	0.0011655	0.0011655	0.04662	0.00699301	0.002331	0.0011655	0.0011655	0.004662	0.011655	0.00582751	0.0384615	0.114219	0.0104895	0.00699301	0.0034965	0.00815851	0.00815851	0.0011655	0.0011655	0.0011655	0.00582751	0.02331	0.0268065	0.004662	0.0011655	0.0011655	0.011655	0.002331	0.00932401	0.0011655	0.0011655	0.0034965
Acetobacteraceae	0.0011655	0	0	0	0	0	0	0	0	0	0	0	0	0	0	0	0	0	0	0.0011655	0	0	0	0	0	0	0	0	0	0	0	0	0	0	0	0	0	0	0	0	0	0	0	0	0	0	0	0	0
Alcaligenaceae	0.00815851	0	0	0.0011655	0	0	0	0	0	0	0	0	0	0	0	0	0	0	0	0.002331	0	0	0	0	0	0	0	0	0.0011655	0	0	0	0	0	0	0	0	0	0.0011655	0.0011655	0	0	0	0	0	0	0	0	0
Bacillaceae	0.00815851	0	0	0	0	0	0	0	0	0	0	0	0	0	0	0	0	0	0	0	0	0	0	0	0	0	0	0	0	0	0	0	0	0	0	0	0	0	0	0	0	0	0	0	0	0	0	0	0
Baekduiaceae	0.0011655	0	0	0	0	0	0	0	0	0	0	0	0	0	0	0	0	0	0	0	0	0	0	0	0	0	0	0	0	0	0	0	0	0	0	0	0	0	0	0	0	0	0	0	0	0	0	0	0
Bradyrhizobiaceae	0.0337995	0	0.004662	0.0011655	0.0011655	0	0.0011655	0	0.0034965	0	0	0.0011655	0	0	0	0	0	0	0	0.0034965	0	0	0	0	0	0	0	0	0.004662	0	0	0.002331	0	0.0011655	0	0	0	0	0.00582751	0.0011655	0	0	0	0	0	0.0011655	0	0	0
Brevibacteriaceae	0.0011655	0	0	0	0	0	0	0	0	0	0	0	0	0	0	0	0	0	0	0	0	0	0	0	0	0	0	0	0	0	0	0	0	0	0	0	0	0	0	0	0	0	0	0	0	0	0	0	0
Burkholderiaceae	0.434732	0	0.013986	0.002331	0	0	0.02331	0.138695	0.135198	0	0	0	0	0	0	0	0	0	0	0.0221445	0.0034965	0	0	0.0011655	0	0.0011655	0	0.0337995	0	0	0	0.0011655	0	0	0.0011655	0	0	0	0.0128205	0.00932401	0	0	0	0.011655	0	0.00815851	0	0	0
Caulobacteraceae	0.0011655	0	0	0	0	0	0	0	0	0	0	0	0	0	0	0	0	0	0	0	0	0	0	0	0	0	0	0	0.0011655	0	0	0	0	0	0	0	0	0	0	0	0	0	0	0	0	0	0	0	0
Chromobacteriaceae	0.0011655	0	0	0	0	0	0	0	0	0	0	0	0	0	0	0	0	0	0	0.0011655	0	0	0	0	0	0	0	0	0	0	0	0	0	0	0	0	0	0	0	0	0	0	0	0	0	0	0	0	0
Comamonadaceae	0.004662	0	0	0	0	0	0	0.0011655	0.0011655	0	0	0	0	0	0	0	0	0	0	0	0	0	0	0	0	0	0	0	0	0.0011655	0	0	0	0	0	0	0	0	0	0.0011655	0	0	0	0	0	0	0	0	0
Conexibacteraceae	0.0011655	0	0	0	0	0	0	0	0	0	0	0	0	0	0	0	0	0	0	0	0	0	0	0	0	0	0	0	0	0	0	0	0	0	0	0	0	0	0	0	0	0	0	0	0	0	0	0	0
Corynebacteriales	0.0011655	0	0	0	0	0	0	0	0	0	0	0	0	0	0	0	0	0	0	0	0	0	0	0	0	0	0	0	0	0	0	0	0	0	0	0	0	0	0	0	0	0	0	0	0	0	0	0	0
Cytophagaceae	0.0011655	0	0	0	0	0	0	0	0	0	0	0	0	0	0	0	0	0	0	0	0	0	0	0	0	0	0	0	0	0	0	0	0	0	0	0	0	0	0	0	0	0	0	0	0	0	0	0	0
Enterobacteriaceae	0.0314685	0	0.0011655	0	0	0.002331	0.002331	0	0	0	0.002331	0	0.002331	0.0011655	0.0011655	0.0011655	0	0	0.0011655	0	0	0.002331	0.0011655	0	0	0.0011655	0	0	0	0	0	0	0	0	0	0	0.0011655	0	0	0	0	0	0.0011655	0	0	0	0	0	0
Erwiniaceae	0.002331	0	0	0	0	0	0	0	0	0	0	0	0	0	0	0	0	0	0	0.0011655	0	0	0	0	0	0	0	0	0	0	0	0	0	0	0	0	0	0	0	0	0	0	0	0	0	0	0	0	0
Flavobacteriaceae	0.002331	0	0	0	0	0	0.0011655	0	0	0	0	0	0	0	0	0	0	0	0	0	0	0	0	0	0	0	0	0	0	0	0	0	0	0	0	0	0	0	0	0	0	0	0	0	0	0	0	0	0
Geodermatophilaceae	0.0011655	0	0	0	0	0	0	0	0	0	0	0	0	0	0	0	0	0	0	0	0	0	0	0	0	0	0	0	0	0	0	0	0	0	0	0	0	0	0	0	0	0	0	0	0	0	0	0	0
Labilitrichaceae	0.0011655	0	0	0	0	0	0	0	0	0	0	0	0	0	0	0	0	0	0	0	0	0	0	0	0	0	0	0	0	0	0	0	0	0	0	0	0	0	0	0	0	0	0	0	0	0	0	0	0
Methylobacteriaceae	0.0034965	0	0	0	0	0	0	0	0	0	0	0	0	0	0	0	0	0	0	0.002331	0	0	0	0	0	0	0	0	0	0	0	0	0	0	0	0	0	0	0	0	0	0	0	0	0	0	0	0	0
Methyloceanibacter	0.0011655	0	0	0	0	0	0	0	0	0	0	0	0	0	0	0	0	0	0	0	0.0011655	0	0	0	0	0	0	0	0	0	0	0	0	0	0	0	0	0	0	0	0	0	0	0	0	0	0	0	0
Methylocystaceae	0.0011655	0	0	0	0	0	0	0	0	0	0	0	0	0	0	0	0	0	0	0.0011655	0	0	0	0	0	0	0	0	0	0	0	0	0	0	0	0	0	0	0	0	0	0	0	0	0	0	0	0	0
Microbacteriaceae	0.037296	0	0	0	0.0034965	0	0	0	0	0	0	0	0	0	0	0	0	0	0	0	0	0	0	0	0	0	0	0	0	0	0	0	0	0	0	0	0	0.0011655	0	0	0	0	0	0	0	0	0	0	0
Micrococcaceae	0.0011655	0	0	0	0	0	0	0	0	0	0	0	0	0	0	0	0	0	0	0	0	0	0	0	0	0	0	0	0	0	0	0	0	0	0	0	0	0	0	0	0	0	0	0	0	0	0	0	0
Micrococcales	0.002331	0	0	0	0	0	0	0	0	0	0	0	0	0	0	0	0	0	0	0	0	0	0	0	0	0	0	0	0	0	0	0	0	0	0	0	0	0.0011655	0	0	0	0	0	0	0	0	0	0	0
Micromonosporaceae	0.00582751	0	0	0	0	0	0	0	0	0	0	0	0	0	0	0	0	0	0	0	0	0	0	0	0	0	0	0	0	0	0	0	0	0	0	0	0	0	0	0	0	0	0	0	0	0	0	0	0
Moraxellaceae	0.002331	0	0	0.002331	0	0	0	0	0	0	0	0	0	0	0	0	0	0	0	0	0	0	0	0	0	0	0	0	0	0	0	0	0	0	0	0	0	0	0	0	0	0	0	0	0	0	0	0	0
Mycobacteriaceae	0.00815851	0	0	0	0	0	0	0	0	0	0	0	0	0.002331	0	0	0	0	0	0	0	0	0	0	0	0	0	0	0	0	0	0	0	0	0	0	0	0	0	0	0	0	0	0	0	0	0	0	0
Nocardiaceae	0.00815851	0	0	0	0	0	0	0	0	0	0	0	0	0	0	0	0	0	0	0	0	0	0	0	0	0	0	0	0	0	0	0	0	0	0	0	0	0	0	0	0	0	0	0	0	0	0	0	0
Nocardioidaceae	0.00582751	0	0	0	0	0	0	0	0	0	0	0	0	0	0	0	0	0	0	0	0	0	0	0	0	0	0	0	0	0	0	0	0	0	0	0	0	0	0	0	0	0	0	0	0	0	0	0	0
Oxalobacteraceae	0.00582751	0	0	0	0	0	0	0	0	0	0	0	0	0	0	0	0	0	0	0.002331	0	0	0	0	0	0	0	0	0.0011655	0	0	0	0	0	0	0	0	0	0.0011655	0	0	0	0	0	0	0	0	0	0
Paenibacillaceae	0.0291375	0.0011655	0	0	0	0	0	0	0	0.0011655	0	0	0	0	0	0	0.0011655	0.0011655	0	0	0	0	0	0	0	0	0	0	0	0	0	0	0	0	0	0	0	0	0	0	0	0	0	0	0	0	0	0	0
Pectobacteriaceae	0.0034965	0	0	0	0	0	0	0	0	0	0	0	0	0	0	0	0	0	0	0.0011655	0	0	0	0	0	0	0	0	0	0	0	0	0	0	0	0	0	0	0	0.002331	0	0	0	0	0	0	0	0	0
Peptococcaceae	0.002331	0	0	0	0	0	0	0	0	0	0	0	0	0	0	0	0	0	0	0	0	0	0	0	0	0	0	0	0	0	0	0	0	0	0	0	0	0	0	0	0	0	0	0	0	0	0	0	0
Phyllobacteriaceae	0.00582751	0	0.002331	0	0	0	0.0011655	0	0	0	0	0	0	0	0	0	0	0	0	0	0	0	0	0	0	0	0	0	0	0	0	0	0	0	0	0	0	0	0	0	0	0	0	0	0	0	0	0	0
Promicromonosporaceae	0.002331	0	0	0	0	0	0	0	0	0	0	0	0	0	0	0	0	0	0	0	0	0	0	0	0	0	0	0	0	0	0	0	0	0	0	0	0	0	0	0	0	0	0	0	0	0	0	0	0
Propionibacteriaceae	0.0011655	0	0	0	0	0	0	0	0	0	0	0	0	0	0	0	0	0	0	0	0	0	0	0	0	0	0	0	0	0	0	0	0	0	0	0	0	0	0	0	0	0	0	0	0	0	0	0	0
Pseudomonadaceae	0.152681	0	0	0.004662	0	0.002331	0.002331	0.0034965	0.0011655	0	0	0.0011655	0	0	0	0	0	0	0	0.0011655	0	0	0	0	0.004662	0.00815851	0.00582751	0.004662	0.04662	0.00815851	0.00699301	0	0.00815851	0.00699301	0	0	0	0	0	0.00815851	0.004662	0.0011655	0	0	0.002331	0	0.0011655	0.0011655	0.0034965
Pseudonocardiaceae	0.004662	0	0	0	0	0	0	0	0	0	0	0	0	0	0	0	0	0	0	0	0	0	0	0	0	0	0	0	0	0	0	0	0	0	0	0	0	0.002331	0	0	0	0	0	0	0	0	0	0	0
Rhizobiaceae	0.00582751	0	0	0.0011655	0	0	0	0.0011655	0	0	0	0	0	0	0	0	0	0	0	0	0	0	0	0	0	0	0	0	0.002331	0	0	0	0	0	0	0	0	0	0.0011655	0	0	0	0	0	0	0	0	0	0
Rhizobiales	0.0011655	0	0	0	0	0	0	0	0	0	0	0	0	0	0	0	0	0	0	0	0.0011655	0	0	0	0	0	0	0	0	0	0	0	0	0	0	0	0	0	0	0	0	0	0	0	0	0	0	0	0
Rhodanobacteraceae	0.0559441	0	0	0	0	0	0	0	0	0	0	0	0	0	0	0	0	0	0	0	0	0	0	0	0	0	0	0	0.0512821	0	0	0	0	0	0	0	0	0	0	0	0	0	0	0	0	0	0	0	0
Rhodobacteraceae	0.0034965	0	0	0	0	0	0	0	0	0	0	0	0	0	0	0	0	0	0	0	0	0	0	0	0	0	0	0	0	0	0	0	0	0	0	0	0	0	0	0	0	0	0	0	0	0	0	0	0
Rhodocyclaceae	0.0011655	0	0	0	0	0	0	0	0	0	0	0	0	0	0	0	0	0	0	0	0	0	0	0	0	0	0	0	0	0	0	0	0	0	0	0	0	0	0	0	0	0	0	0	0	0	0	0	0
Rhodospirillaceae	0.0011655	0	0	0.0011655	0	0	0	0	0	0	0	0	0	0	0	0	0	0	0	0	0	0	0	0	0	0	0	0	0	0	0	0	0	0	0	0	0	0	0	0	0	0	0	0	0	0	0	0	0
Sphingomonadaceae	0.011655	0	0.002331	0	0	0	0	0	0	0	0	0	0	0	0	0	0	0	0	0.0011655	0	0	0	0	0	0	0	0	0.0011655	0	0	0	0	0	0	0	0	0	0	0	0	0	0	0	0	0	0	0	0
Streptococcaceae	0.0011655	0	0	0	0	0	0	0	0	0	0	0	0	0	0	0	0	0	0	0	0	0	0	0	0	0	0	0	0	0	0	0	0	0	0	0	0	0	0	0	0	0	0	0	0	0	0	0	0
Streptomycetaceae	0.04662	0	0	0	0.002331	0	0	0	0	0	0	0	0	0	0	0	0	0	0	0	0	0	0	0	0	0	0	0	0	0	0	0	0	0	0	0.0011655	0	0	0.0011655	0	0	0	0	0	0	0	0	0	0
Thermoactinomycetaceae	0.002331	0	0	0	0	0	0	0	0	0	0	0	0	0	0	0	0	0	0	0	0	0	0	0	0	0	0	0	0	0	0	0	0	0	0	0	0	0	0	0	0	0	0	0	0	0	0	0	0
Thermomonosporaceae	0.0011655	0	0	0	0	0	0	0	0	0	0	0	0	0	0	0	0	0	0	0	0	0	0	0	0	0	0	0	0	0	0	0	0	0	0	0	0	0	0	0	0	0	0	0	0	0	0	0	0
Tsukamurellaceae	0.002331	0	0	0	0	0	0	0	0	0	0	0	0	0	0	0	0	0	0	0	0	0	0	0	0	0	0	0	0	0	0	0	0	0	0	0	0	0	0	0	0	0	0	0	0	0	0	0	0
Unclassified	0.0337995	0	0.0034965	0.002331	0	0	0	0.0011655	0.0011655	0	0	0	0	0	0	0	0	0	0	0.00582751	0.0011655	0	0	0	0	0.0011655	0	0	0.0034965	0.0011655	0	0	0	0	0	0	0	0.0011655	0	0.002331	0	0	0	0	0	0	0	0	0
Vibrionaceae	0.0011655	0	0	0	0	0	0	0	0	0	0	0	0	0	0	0	0	0	0	0	0	0	0	0	0	0	0	0	0	0	0	0	0	0	0	0	0	0	0	0	0	0	0	0	0	0	0	0	0
Xanthobacteraceae	0.0034965	0	0	0	0	0	0	0.0011655	0.0011655	0	0	0	0	0	0	0	0	0	0	0	0	0	0	0	0	0	0	0	0.0011655	0	0	0	0	0	0	0	0	0	0	0	0	0	0	0	0	0	0	0	0
Xanthomonadaceae	0.002331	0	0.002331	0	0	0	0	0	0	0	0	0	0	0	0	0	0	0	0	0	0	0	0	0	0	0	0	0	0	0	0	0	0	0	0	0	0	0	0	0	0	0	0	0	0	0	0	0	0
Yersiniaceae	0.0034965	0	0	0	0	0	0	0	0	0	0	0	0	0	0	0	0	0	0	0	0	0	0	0	0	0	0	0	0	0	0	0	0	0	0	0	0	0	0	0.0011655	0	0	0	0	0	0	0	0	0
DST2, N = 748		aac(3)-I	acrB	AcrF	adeF	ADP-ribosylating_transferase_arr	amrB	arnA	AxyY	bacA	bpeF	ceoB	emrB	farA	mdsB	mdtB	mdtC	mdtF	metallo-beta-lactamase	mexB	mexE	mexF	MexK	mexT	mexW	mexX	mtrA	multidrug_ABC_transporter	MuxB	NmcR	opcM	oprA	oprC	oqxB	OXA	rosA	rphA	rphB	rpoB2	sdeY	smeB	sul1	TaeA	TEM	tet43	tetA(58)	tetB(58)	ugd	vanA
	Total	0.0013369	0.0374332	0.0026738	0.0240642	0.00668449	0.00668449	0.0013369	0.0013369	0.0561497	0.169786	0.164439	0.0040107	0.0040107	0.0013369	0.0294118	0.00802139	0.0013369	0.0013369	0.00668449	0.0467914	0.106952	0.0013369	0.00935829	0.0013369	0.0026738	0.0106952	0.0200535	0.0320856	0.0013369	0.0173797	0.0026738	0.0160428	0.0120321	0.0026738	0.0147059	0.0026738	0.0213904	0.0427807	0.0013369	0.0040107	0.0026738	0.0013369	0.0013369	0.0040107	0.0106952	0.00935829	0.0040107	0.0013369
Acetobacteraceae	0.0040107	0	0.0013369	0	0	0	0	0	0	0	0	0	0	0	0	0	0	0	0	0	0.0013369	0	0	0	0	0	0	0	0	0	0	0	0	0	0	0	0	0	0	0	0.0013369	0	0	0	0	0	0	0	0
Acidobacteriaceae	0.0026738	0	0	0	0	0	0	0	0	0	0	0	0	0	0	0	0.0013369	0	0	0	0	0	0	0	0	0	0	0	0	0	0	0	0	0	0	0	0	0	0.0013369	0	0	0	0	0	0	0	0	0	0
Aeromonadaceae	0.0013369	0	0	0	0	0	0	0	0	0	0	0	0	0	0	0	0	0	0	0	0	0.0013369	0	0	0	0	0	0	0	0	0	0	0	0	0	0	0	0	0	0	0	0	0	0	0	0	0	0	0
Alcaligenaceae	0.0227273	0	0.0040107	0	0.0040107	0	0	0	0	0.0013369	0.0013369	0.00802139	0	0	0	0	0	0	0	0.0013369	0	0	0	0	0	0	0	0	0	0	0	0	0	0.0026738	0	0	0	0	0	0	0	0	0	0	0	0	0	0	0
Alcanivoracaceae	0.0013369	0	0	0	0	0	0	0	0	0	0	0	0	0	0	0	0	0	0	0	0	0	0	0	0	0	0	0	0.0013369	0	0	0	0	0	0	0	0	0	0	0	0	0	0	0	0	0	0	0	0
Bacillaceae	0.00668449	0	0	0	0	0	0	0	0	0	0	0	0	0	0	0	0	0	0	0	0	0	0	0	0	0	0	0	0	0	0	0	0	0	0	0	0	0.00534759	0	0	0	0	0	0	0	0	0.0013369	0	0
Baekduiaceae	0.0026738	0.0013369	0	0	0	0	0	0	0	0	0	0	0	0	0	0	0	0	0	0	0	0	0	0	0	0	0	0	0	0	0	0	0	0	0	0	0.0013369	0	0	0	0	0	0	0	0	0	0	0	0
Beijerinckiaceae	0.0040107	0	0	0	0	0	0	0	0	0	0	0	0	0	0	0.0026738	0	0	0	0	0	0	0	0	0	0	0	0	0.0013369	0	0	0	0	0	0	0	0	0	0	0	0	0	0	0	0	0	0	0	0
Bifidobacteriaceae	0.0026738	0	0	0	0	0	0	0	0	0	0	0	0	0	0	0	0	0	0	0	0	0	0	0	0	0	0	0	0	0	0	0	0	0	0	0	0	0	0	0	0	0	0	0	0	0	0	0.0026738	0
Bradyrhizobiaceae	0.013369	0	0	0	0.0026738	0	0	0	0	0	0	0.0013369	0	0	0.0013369	0.0013369	0.0013369	0	0	0	0	0	0.0013369	0	0.0013369	0	0	0.0013369	0.0013369	0	0	0	0	0	0	0	0	0	0	0	0	0	0	0	0	0	0	0	0
Burkholderiaceae	0.528075	0	0.0120321	0.0013369	0.00935829	0	0.00668449	0	0.0013369	0.0481283	0.149733	0.144385	0.0013369	0.0040107	0	0.00802139	0.00534759	0	0	0.0026738	0.0454545	0.0013369	0	0	0	0.0026738	0	0.013369	0.0173797	0	0.0173797	0.0026738	0.0160428	0.00534759	0.0026738	0.00935829	0	0	0	0	0	0	0	0	0	0	0	0	0
Candidatus Nanopelagicaceae	0.0013369	0	0	0	0	0	0	0	0	0	0	0	0	0	0	0	0	0	0	0	0	0	0	0	0	0	0	0	0	0	0	0	0	0	0	0	0	0.0013369	0	0	0	0	0	0	0	0	0	0	0
Caulobacteraceae	0.0040107	0	0.0013369	0	0	0	0	0	0	0	0	0	0	0	0	0	0	0.0013369	0.0013369	0	0	0	0	0	0	0	0	0	0	0	0	0	0	0	0	0	0	0	0	0	0	0	0	0	0	0	0	0	0
Comamonadaceae	0.013369	0	0.0013369	0	0	0	0	0	0	0.00668449	0.0013369	0	0	0	0	0	0	0	0	0	0	0	0	0	0	0	0	0.0026738	0.0013369	0	0	0	0	0	0	0	0	0	0	0	0	0	0	0	0	0	0	0	0
Corynebacteriaceae	0.0013369	0	0	0	0	0	0	0	0	0	0	0	0	0	0	0	0	0	0	0	0	0	0	0	0	0	0	0	0	0	0	0	0	0	0	0	0	0	0.0013369	0	0	0	0	0	0	0	0	0	0
Corynebacteriales	0.0013369	0	0	0	0	0	0	0	0	0	0	0	0	0	0	0	0	0	0	0	0	0	0	0	0	0	0	0	0	0	0	0	0	0	0	0	0	0	0.0013369	0	0	0	0	0	0	0	0	0	0
Dermacoccaceae	0.0013369	0	0	0	0	0	0	0	0	0	0	0	0	0	0	0	0	0	0	0	0	0	0	0	0	0	0	0	0	0	0	0	0	0	0	0	0	0	0	0	0	0	0	0	0	0	0	0	0
Enterobacteriaceae	0.0147059	0	0.00534759	0.0013369	0	0	0	0	0	0	0	0	0	0	0	0.00534759	0	0	0	0	0	0	0	0	0	0	0	0	0.0013369	0	0	0	0	0	0	0.0013369	0	0	0	0	0	0	0	0	0	0	0	0	0
Erwiniaceae	0.0013369	0	0	0	0	0	0	0	0	0	0	0	0	0	0	0	0	0	0	0	0	0	0	0	0	0	0	0	0	0	0	0	0	0.0013369	0	0	0	0	0	0	0	0	0	0	0	0	0	0	0
Flavobacteriaceae	0.0013369	0	0	0	0	0	0	0	0	0	0	0	0	0	0	0	0	0	0	0	0	0	0	0	0	0	0	0	0	0	0	0	0	0	0	0	0	0.0013369	0	0	0	0	0	0	0	0	0	0	0
Hyphomicrobiaceae	0.00534759	0	0	0	0	0	0	0	0	0	0	0.0013369	0	0	0	0.0013369	0	0	0	0	0	0	0	0	0	0	0	0	0	0	0	0	0	0	0	0	0	0	0	0	0.0026738	0	0	0	0	0	0	0	0
Intrasporangiaceae	0.0026738	0	0	0	0	0	0	0	0	0	0	0	0	0	0	0	0	0	0	0	0	0	0	0	0	0	0	0	0	0	0	0	0	0	0	0	0	0	0.0026738	0	0	0	0	0	0	0	0	0	0
Lactobacillaceae	0.0013369	0	0	0	0	0	0	0	0	0	0	0	0	0	0	0	0	0	0	0	0	0	0	0	0	0	0	0	0	0	0	0	0	0	0	0	0	0	0	0	0	0	0	0	0	0.0013369	0	0	0
Luteimicrobium	0.0026738	0	0	0	0	0	0	0	0	0	0	0	0	0	0	0	0	0	0	0	0	0	0	0	0	0	0	0	0	0	0	0	0	0	0	0	0	0	0.0013369	0	0	0	0	0	0	0.0013369	0	0	0
Methylobacteriaceae	0.00534759	0	0	0	0	0	0	0	0	0	0	0	0	0	0	0.0013369	0	0	0	0	0	0.0026738	0	0	0	0	0	0	0.0013369	0	0	0	0	0	0	0	0	0	0	0	0	0	0	0	0	0	0	0	0
Microbacteriaceae	0.0334225	0	0	0	0	0.0013369	0	0	0	0	0	0	0	0	0	0	0	0	0	0	0	0	0	0	0	0	0.00668449	0	0	0	0	0	0	0	0	0	0	0	0.00802139	0	0	0	0	0	0.0013369	0.0026738	0	0	0
Micrococcales	0.0026738	0	0	0	0	0	0	0	0	0	0	0	0	0	0	0	0	0	0	0	0	0	0	0	0	0	0.0013369	0	0	0	0	0	0	0	0	0	0	0	0	0	0	0	0	0	0	0	0	0	0
Micromonosporaceae	0.0040107	0	0	0	0	0	0	0	0	0	0	0	0	0	0	0	0	0	0	0	0	0	0	0	0	0	0	0	0	0	0	0	0	0	0	0	0	0	0	0	0	0	0	0	0	0	0.0013369	0	0
Moraxellaceae	0.0013369	0	0	0	0	0	0	0	0	0	0	0	0	0	0	0	0	0	0	0	0	0	0	0.0013369	0	0	0	0	0	0	0	0	0	0	0	0	0	0	0	0	0	0	0	0	0	0	0	0	0
Mycobacteriaceae	0.0026738	0	0	0	0	0	0	0	0	0	0	0	0	0	0	0	0	0	0	0	0	0	0	0	0	0	0	0	0	0	0	0	0	0	0	0	0	0	0.0026738	0	0	0	0	0	0	0	0	0	0
Nocardiaceae	0.0040107	0	0	0	0	0	0	0	0	0	0	0	0	0	0	0	0	0	0	0	0	0	0	0	0	0	0	0	0	0	0	0	0	0	0	0	0	0	0.0013369	0	0	0	0	0	0	0.0013369	0.0013369	0	0
Nocardioidaceae	0.0160428	0	0	0	0	0.0026738	0	0	0	0	0	0	0	0	0	0	0	0	0	0	0	0	0	0	0	0	0	0	0	0	0	0	0	0	0	0	0	0	0.00668449	0	0	0	0	0	0.0026738	0	0	0	0
Oxalobacteraceae	0.00534759	0	0	0	0	0	0	0	0	0	0	0	0	0	0	0.0040107	0	0	0	0	0	0	0	0	0	0	0	0	0.0013369	0	0	0	0	0	0	0	0	0	0	0	0	0	0	0	0	0	0	0	0
Paenibacillaceae	0.0213904	0	0	0	0	0	0	0	0	0	0	0	0	0	0	0	0	0	0	0	0	0	0	0	0	0	0	0	0	0	0	0	0	0	0	0	0	0.00935829	0	0	0	0	0.0013369	0	0	0	0.0026738	0	0
Pectobacteriaceae	0.0013369	0	0	0	0	0	0	0.0013369	0	0	0	0	0	0	0	0	0	0	0	0	0	0	0	0	0	0	0	0	0	0	0	0	0	0	0	0	0	0	0	0	0	0	0	0	0	0	0	0	0
Peptococcaceae	0.0013369	0	0	0	0	0	0	0	0	0	0	0	0	0	0	0	0	0	0	0	0	0	0	0	0	0	0	0	0	0	0	0	0	0	0	0	0	0.0013369	0	0	0	0	0	0	0	0	0	0	0
Propionibacteriaceae	0.0040107	0	0	0	0	0	0	0	0	0	0	0	0	0	0	0	0	0	0	0	0	0	0	0	0	0	0	0	0	0	0	0	0	0	0	0	0	0	0	0	0	0	0	0	0	0	0.0013369	0	0
Pseudomonadaceae	0.0601604	0	0.0013369	0	0.0026738	0	0	0	0	0	0.0040107	0	0	0	0	0.0013369	0	0	0	0	0	0.0414439	0	0.00802139	0	0	0	0	0.0013369	0	0	0	0	0	0	0	0	0	0	0	0	0	0	0	0	0	0	0	0
Pseudonocardiaceae	0.0040107	0	0	0	0	0	0	0	0	0	0	0	0	0	0	0	0	0	0	0	0	0	0	0	0	0	0	0	0	0	0	0	0	0	0	0	0.0013369	0	0	0	0	0	0	0	0	0	0	0	0
Rhizobiaceae	0.0160428	0	0	0	0.0026738	0	0	0	0	0	0.0013369	0.0040107	0	0	0	0	0	0	0	0	0	0.00802139	0	0	0	0	0	0	0	0	0	0	0	0	0	0	0	0	0	0	0	0	0	0	0	0	0	0	0
Rhodanobacteraceae	0.0561497	0	0	0	0	0	0	0	0	0	0.0013369	0	0.0026738	0	0	0	0	0	0	0	0	0.0441176	0	0	0	0	0	0	0	0	0	0	0	0	0	0.0026738	0	0	0.00534759	0	0	0	0	0	0	0	0	0	0
Rhodobacteraceae	0.0026738	0	0.0013369	0	0	0	0	0	0	0	0	0	0	0	0	0	0	0	0	0	0	0	0	0	0	0	0	0	0	0	0	0	0	0	0	0	0	0	0	0	0	0.0013369	0	0	0	0	0	0	0
Rhodospirillaceae	0.00935829	0	0	0	0	0	0	0	0	0	0.0026738	0.0013369	0	0	0	0	0	0	0	0	0	0.0026738	0	0	0	0	0	0	0.0013369	0	0	0	0	0	0	0	0	0	0	0	0	0.0013369	0	0	0	0	0	0	0
Shewanellaceae	0.0013369	0	0	0	0	0	0	0	0	0	0	0	0	0	0	0	0	0	0	0	0	0	0	0	0	0	0	0	0	0	0	0	0	0	0	0	0	0	0	0	0	0	0	0	0	0.0013369	0	0	0
Sphingomonadaceae	0.0147059	0	0.0013369	0	0	0	0	0	0	0	0.0013369	0	0	0	0	0	0	0	0	0.0013369	0	0	0	0	0	0	0	0	0	0.0013369	0	0	0	0	0	0	0	0	0.00935829	0	0	0	0	0	0	0	0	0	0
Streptococcaceae	0.0013369	0	0	0	0	0	0	0	0	0	0	0	0	0	0	0	0	0	0	0	0	0	0	0	0	0	0	0	0	0	0	0	0	0	0	0	0	0	0	0	0	0	0	0.0013369	0	0	0	0	0
Streptomycetaceae	0.0360963	0	0	0	0	0.0013369	0	0	0	0	0	0	0	0	0	0	0	0	0	0	0	0	0	0	0	0	0.0013369	0.0013369	0	0	0	0	0	0	0	0	0	0	0	0	0	0	0	0	0	0.0013369	0	0	0.0013369
Unclassified	0.0427807	0	0.00668449	0	0.0026738	0.0013369	0	0	0	0	0.00534759	0.0026738	0	0	0	0.0040107	0	0	0	0.0013369	0	0	0	0	0	0	0.0013369	0.0013369	0.0026738	0	0	0	0	0.0013369	0	0.0013369	0	0.0026738	0.0013369	0.0013369	0	0	0	0	0	0.0013369	0.0013369	0.0013369	0
Xanthobacteraceae	0.00534759	0	0	0	0	0	0	0	0	0	0.0013369	0	0	0	0	0	0	0	0	0	0	0.0040107	0	0	0	0	0	0	0	0	0	0	0	0	0	0	0	0	0	0	0	0	0	0	0	0	0	0	0
Xanthomonadaceae	0.00534759	0	0.0013369	0	0	0	0	0	0	0	0	0.0013369	0	0	0	0	0	0	0	0	0	0.0013369	0	0	0	0	0	0	0	0	0	0	0	0.0013369	0	0	0	0	0	0	0	0	0	0	0	0	0	0	0
DST3, N = 712		acrB	adeF	ADP-ribosylating_transferase_arr	amrB	bacA	BJP-1	bpeF	Burkholderia_pseudomallei_Omp38	catB	ceoB	eptA	farA	mdtB	mdtC	metallo-beta-lactamase	mexB	mexE	mexF	mexI	MexK	mexQ	mexT	mexW	mexX	mtrA	multidrug_ABC_transporter	MuxB	MuxC	OCH	oleC	ompR	opcM	oprA	oprC	oqxB	OXA	rosA	rosB	rphA	rphB	rpoB2	smeB	smeE	sul1	TEM	tet43	tetA	tetA(58)
	Total	0.0294944	0.0126404	0.00421348	0.00983146	0.0632022	0.0168539	0.141854	0.00280899	0.00140449	0.139045	0.00140449	0.00140449	0.0266854	0.00702247	0.00280899	0.0238764	0.0379213	0.110955	0.00561798	0.00702247	0.00140449	0.00140449	0.00280899	0.00983146	0.00561798	0.0182584	0.0238764	0.00280899	0.00140449	0.00140449	0.00140449	0.0252809	0.00421348	0.00561798	0.00702247	0.0126404	0.011236	0.00280899	0.00421348	0.0266854	0.0379213	0.00561798	0.00140449	0.00280899	0.00140449	0.00421348	0.00140449	0.011236
Acidiferrobacteraceae	0.00140449	0	0	0	0	0	0	0	0	0	0.00140449	0	0	0	0	0	0	0	0	0	0	0	0	0	0	0	0	0	0	0	0	0	0	0	0	0	0	0	0	0	0	0	0	0	0	0	0	0	0
Acidobacteriaceae	0.00140449	0	0	0	0	0	0	0	0	0	0	0	0	0	0	0	0	0	0	0	0	0	0	0	0	0	0	0	0	0	0	0	0	0	0	0	0	0	0	0	0	0.00140449	0	0	0	0	0	0	0
Alcaligenaceae	0.0196629	0	0.00561798	0	0	0.00561798	0	0.00140449	0	0	0	0	0	0.00140449	0	0	0.00140449	0	0.00280899	0	0	0	0	0	0	0	0.00140449	0	0	0	0	0	0	0	0	0	0	0	0	0	0	0	0	0	0	0	0	0	0
Bacillaceae	0.00280899	0	0	0	0	0	0	0	0	0	0	0	0	0	0	0	0	0	0	0	0	0	0	0	0	0	0	0	0	0	0	0	0	0	0	0	0	0	0	0	0.00280899	0	0	0	0	0	0	0	0
Baekduiaceae	0.00140449	0	0	0	0	0	0	0	0	0	0	0	0	0	0	0	0	0	0	0	0	0	0	0	0	0	0	0	0	0	0	0	0	0	0	0	0	0	0	0.00140449	0	0	0	0	0	0	0	0	0
Bradyrhizobiaceae	0.0477528	0.00140449	0.00280899	0	0	0	0.0154494	0.00140449	0	0	0.00280899	0	0	0.00561798	0	0	0	0	0.00280899	0.00140449	0	0	0	0.00140449	0	0	0.00421348	0.00702247	0	0	0	0	0	0	0	0	0	0	0	0	0	0	0	0	0	0	0	0	0
Burkholderiaceae	0.497191	0.0140449	0.00421348	0	0.00983146	0.0547753	0	0.125	0.00280899	0	0.126404	0	0.00140449	0.011236	0.00140449	0	0.00983146	0.0379213	0.00421348	0	0.00140449	0	0	0	0.00983146	0	0.00983146	0.00842697	0.00280899	0	0	0.00140449	0.0252809	0.00421348	0.00561798	0	0.0126404	0.00842697	0	0	0	0.00280899	0	0	0	0	0	0	0
Catenulisporaceae	0.00280899	0	0	0	0	0	0	0	0	0	0	0	0	0	0	0	0	0	0	0	0	0	0	0	0	0	0	0	0	0	0	0	0	0	0	0	0	0	0	0	0	0	0	0	0	0	0	0	0
Caulobacteraceae	0.00561798	0	0	0	0	0	0	0	0	0	0	0	0	0.00140449	0	0.00280899	0	0	0	0	0	0	0	0	0	0	0	0	0	0	0	0	0	0	0	0	0	0	0	0	0.00140449	0	0	0	0	0	0	0	0
Chitinophagaceae	0.00280899	0	0	0	0	0	0	0	0	0	0	0	0	0	0	0	0	0	0	0	0	0	0	0	0	0	0	0	0	0	0	0	0	0	0	0	0	0	0	0.00140449	0.00140449	0	0	0	0	0	0	0	0
Chromatiaceae	0.00140449	0	0	0	0	0	0	0	0	0	0	0	0	0	0	0	0	0	0	0	0	0	0	0	0	0	0	0.00140449	0	0	0	0	0	0	0	0	0	0	0	0	0	0	0	0	0	0	0	0	0
Comamonadaceae	0.00842697	0	0	0	0	0	0	0	0	0.00140449	0.00140449	0	0	0	0	0	0	0	0.00421348	0	0.00140449	0	0	0	0	0	0	0	0	0	0	0	0	0	0	0	0	0	0	0	0	0	0	0	0	0	0	0	0
Corynebacteriales	0.00140449	0	0	0	0	0	0	0	0	0	0	0	0	0	0	0	0	0	0	0	0	0	0	0	0	0	0	0	0	0	0	0	0	0	0	0	0	0	0	0	0	0	0	0	0	0	0	0	0
Ectothiorhodospiraceae	0.00140449	0	0	0	0	0	0	0	0	0	0	0	0	0	0	0	0	0	0	0.00140449	0	0	0	0	0	0	0	0	0	0	0	0	0	0	0	0	0	0	0	0	0	0	0	0	0	0	0	0	0
Enterobacteriaceae	0.00983146	0.00140449	0	0	0	0	0	0	0	0	0	0.00140449	0	0.00140449	0.00140449	0	0.00140449	0	0	0	0	0	0	0	0	0	0	0	0	0	0	0	0	0	0	0.00280899	0	0	0	0	0	0	0	0	0	0	0	0	0
Gemmataceae	0.00140449	0	0	0	0	0	0	0	0	0	0	0	0	0	0	0	0	0	0.00140449	0	0	0	0	0	0	0	0	0	0	0	0	0	0	0	0	0	0	0	0	0	0	0	0	0	0	0	0	0	0
Gordoniaceae	0.00140449	0	0	0	0	0	0	0	0	0	0	0	0	0	0	0	0	0	0	0	0	0	0	0	0	0	0	0	0	0	0	0	0	0	0	0	0	0	0	0	0	0.00140449	0	0	0	0	0	0	0
Hyphomicrobiaceae	0.00421348	0	0	0	0	0	0	0	0	0	0.00140449	0	0	0	0	0	0	0	0	0.00140449	0	0	0	0	0	0	0	0	0	0	0	0	0	0	0	0	0	0	0	0	0	0.00140449	0	0	0	0	0	0	0
Immundisolibacteraceae	0.00140449	0.00140449	0	0	0	0	0	0	0	0	0	0	0	0	0	0	0	0	0	0	0	0	0	0	0	0	0	0	0	0	0	0	0	0	0	0	0	0	0	0	0	0	0	0	0	0	0	0	0
Legionellaceae	0.00421348	0	0	0	0	0	0	0	0	0	0	0	0	0	0	0	0	0	0.00280899	0	0	0	0	0	0	0	0	0	0	0	0	0	0	0	0	0	0	0	0	0	0	0	0	0	0	0	0	0	0
Methylobacteriaceae	0.00842697	0.00140449	0	0	0	0	0	0.00140449	0	0	0	0	0	0	0	0	0	0	0.00280899	0	0	0	0	0	0	0	0	0.00140449	0	0	0	0	0	0	0	0	0	0	0	0	0	0	0.00140449	0	0	0	0	0	0
Microbacteriaceae	0.0308989	0	0	0.00421348	0	0	0	0	0	0	0	0	0	0	0	0	0	0	0	0	0	0	0	0	0	0	0	0	0	0	0	0	0	0	0	0	0	0	0	0	0	0.00421348	0	0	0	0	0.00280899	0	0.00561798
Micrococcales	0.00561798	0	0	0	0	0	0	0	0	0	0	0	0	0	0	0	0	0	0	0	0	0	0	0	0	0	0	0	0	0	0	0	0	0	0	0	0	0	0	0	0	0	0	0	0	0	0	0	0.00140449
Micromonosporaceae	0.00842697	0	0	0	0	0	0	0	0	0	0	0	0	0	0	0	0	0	0	0	0	0	0	0	0	0	0	0	0	0	0	0	0	0	0	0	0	0	0	0	0	0	0	0	0	0	0	0	0
Mycobacteriaceae	0.011236	0	0	0	0	0	0	0	0	0	0	0	0	0	0	0	0	0	0	0	0	0	0	0	0	0.00280899	0	0	0	0	0	0	0	0	0	0	0	0	0	0	0	0.00842697	0	0	0	0	0	0	0
Nitrosomonadaceae	0.00140449	0	0	0	0	0	0	0	0	0	0	0	0	0	0	0	0	0	0	0	0	0	0	0	0	0	0	0	0	0	0	0	0	0	0	0.00140449	0	0	0	0	0	0	0	0	0	0	0	0	0
Nocardiaceae	0.00983146	0	0	0	0	0	0	0	0	0	0	0	0	0	0	0	0	0	0	0	0	0	0	0	0	0.00140449	0	0	0	0	0	0	0	0	0	0	0	0	0	0	0.00702247	0.00140449	0	0	0	0	0	0	0
Nocardioidaceae	0.00983146	0	0	0	0	0	0	0	0	0	0	0	0	0	0	0	0	0	0	0	0	0	0	0	0	0.00140449	0	0	0	0	0	0	0	0	0	0	0	0	0	0	0	0.00140449	0	0	0	0	0	0	0
Oxalobacteraceae	0.00421348	0	0	0	0	0	0	0	0	0	0	0	0	0	0	0	0	0	0.00140449	0	0.00140449	0	0	0	0	0	0	0	0	0	0	0	0	0	0	0	0	0	0	0	0.00140449	0	0	0	0	0	0	0	0
Paenibacillaceae	0.0154494	0	0	0	0	0.00140449	0	0	0	0	0	0	0	0	0	0	0	0	0	0	0	0	0	0	0	0	0	0	0	0	0	0	0	0	0	0	0	0	0	0	0.00842697	0	0	0	0	0	0	0	0.00140449
Peptococcaceae	0.00140449	0	0	0	0	0	0	0	0	0	0	0	0	0	0	0	0	0	0	0	0	0	0	0	0	0	0	0	0	0	0	0	0	0	0	0	0	0	0	0	0.00140449	0	0	0	0	0	0	0	0
Phyllobacteriaceae	0.00421348	0	0	0	0	0	0	0	0	0	0	0	0	0	0	0	0.00140449	0	0.00140449	0	0	0	0	0	0	0	0	0	0	0	0	0	0	0	0	0	0	0	0	0	0	0.00140449	0	0	0	0	0	0	0
Promicromonosporaceae	0.00140449	0	0	0	0	0	0	0	0	0	0	0	0	0	0	0	0	0	0	0	0	0	0	0	0	0	0	0	0	0	0	0	0	0	0	0	0	0	0	0	0	0	0	0	0	0	0	0	0
Propionibacteriaceae	0.00280899	0	0	0	0	0	0	0	0	0	0	0	0	0	0	0	0	0	0	0	0	0	0	0	0	0	0	0	0	0	0	0	0	0	0	0	0	0	0	0	0	0.00140449	0	0	0	0	0	0	0
Pseudomonadaceae	0.0533708	0.00280899	0	0	0	0	0	0.00421348	0	0	0	0	0	0	0	0	0.00140449	0	0.0407303	0	0.00140449	0	0.00140449	0	0	0	0	0	0	0	0	0	0	0	0	0.00140449	0	0	0	0	0	0	0	0	0	0	0	0	0
Pseudonocardiaceae	0.00421348	0	0	0	0	0	0	0	0	0	0	0	0	0	0	0	0	0	0	0	0	0	0	0	0	0	0	0	0	0	0	0	0	0	0	0	0	0	0	0	0.00140449	0.00140449	0	0	0	0	0	0	0
Rhizobiaceae	0.0182584	0.00280899	0	0	0	0	0	0.00280899	0	0	0.00421348	0	0	0	0	0	0	0	0.00280899	0	0	0.00140449	0	0	0	0	0.00140449	0	0	0	0	0	0	0	0	0	0	0	0	0	0	0	0.00140449	0	0	0	0	0	0
Rhodanobacteraceae	0.0365169	0	0	0	0	0	0	0	0	0	0	0	0	0	0	0	0	0	0.0323034	0	0	0	0	0	0	0	0	0	0	0	0	0	0	0	0	0	0	0.00140449	0	0	0	0.00140449	0	0	0	0	0	0	0
Rhodobacteraceae	0.00702247	0	0	0	0	0	0	0	0	0	0	0	0	0	0	0	0.00140449	0	0	0	0	0	0	0	0	0	0	0	0	0	0	0	0	0	0	0	0	0	0	0.00140449	0	0	0	0	0.00280899	0	0	0.00140449	0
Rhodospirillaceae	0.00983146	0	0	0	0	0	0	0.00140449	0	0	0	0	0	0	0	0	0	0	0.00421348	0.00140449	0	0	0	0.00140449	0	0	0	0	0	0	0	0	0	0	0	0	0	0	0	0	0	0	0	0	0	0	0	0	0
Shewanellaceae	0.00140449	0	0	0	0	0	0	0	0	0	0	0	0	0	0	0	0	0	0.00140449	0	0	0	0	0	0	0	0	0	0	0	0	0	0	0	0	0	0	0	0	0	0	0	0	0	0	0	0	0	0
Sphingomonadaceae	0.0140449	0.00140449	0	0	0	0	0	0	0	0	0	0	0	0	0	0	0.00421348	0	0	0	0	0	0	0	0	0	0	0	0	0	0	0	0	0	0	0	0	0	0	0	0	0.00842697	0	0	0	0	0	0	0
Streptococcaceae	0.00140449	0	0	0	0	0	0	0	0	0	0	0	0	0	0	0	0	0	0	0	0	0	0	0	0	0	0	0	0	0	0	0	0	0	0	0	0	0	0	0	0	0	0	0	0	0.00140449	0	0	0
Streptomycetaceae	0.0575843	0	0	0	0	0	0	0	0	0	0	0	0	0	0.00140449	0	0	0	0	0	0	0	0	0	0	0	0	0.00140449	0	0	0.00140449	0	0	0	0	0	0	0	0	0	0	0	0	0	0	0	0.00140449	0	0
Tsukamurellaceae	0.00140449	0	0	0	0	0	0	0	0	0	0	0	0	0	0	0	0	0	0	0	0	0	0	0	0	0	0	0	0	0	0	0	0	0	0	0	0	0	0	0	0	0	0	0	0	0	0	0	0
Unclassified	0.0463483	0.00280899	0	0	0	0	0	0.00421348	0	0	0.00140449	0	0	0.00421348	0	0	0.00280899	0	0.00280899	0	0.00140449	0	0	0	0	0	0	0.00421348	0	0.00140449	0	0	0	0	0	0.00140449	0	0.00140449	0.00280899	0	0.00140449	0.00140449	0.00140449	0.00140449	0	0	0	0	0.00280899
Xanthobacteraceae	0.00561798	0	0	0	0	0.00140449	0	0	0	0	0	0	0	0	0.00280899	0	0	0	0	0	0	0	0	0	0	0	0.00140449	0	0	0	0	0	0	0	0	0	0	0	0	0	0	0	0	0	0	0	0	0	0
Xanthomonadaceae	0.00842697	0	0	0	0	0	0.00140449	0	0	0	0	0	0	0.00140449	0	0	0	0	0.00140449	0	0	0	0	0	0	0	0	0	0	0	0	0	0	0	0	0	0	0	0	0	0	0	0.00140449	0	0	0	0	0	0
Zoogloeaceae	0.00140449	0	0	0	0	0	0	0	0	0	0	0	0	0	0	0	0	0	0.00140449	0	0	0	0	0	0	0	0	0	0	0	0	0	0	0	0	0	0	0	0	0	0	0	0	0	0	0	0	0	0
NSC, N = 566		aac(3)-I	acrB	acrF	adeF	bacA	bpeF	ceoB	chloramphenicol_exporter	efpA	emrB	emrE	floR	kdpE	LRA	macA	mdtB	mdtC	mexB	mexF	MexK	mexT	mgtA	mtrA	multidrug_ABC_transporter	MuxB	oleC	oqxB	otrA	OXA	porin_OmpC	puromycin_resistance_protein	RbpA	rifampin_monooxygenase	rosA	rosB	rphA	rphB	rpoB2	smeB	Staphylococcus_mupA_conferring_resistance_to_mupirocin	sul1	tcmA	tet43	tetA	tetA(58)	tetB(58)	tetG	tetM
	Total	0.00176678	0.0194346	0.00353357	0.024735	0.0282686	0.0424028	0.00883392	0.00530035	0.00176678	0.00176678	0.00176678	0.00176678	0.00176678	0.00353357	0.00176678	0.0600707	0.0159011	0.00353357	0.10424	0.0194346	0.00176678	0.0141343	0.0229682	0.0353357	0.0212014	0.0159011	0.0424028	0.00530035	0.00176678	0.00176678	0.00176678	0.00176678	0.00353357	0.0123675	0.00176678	0.0123675	0.0300353	0.132509	0.00353357	0.00176678	0.00530035	0.0176678	0.00176678	0.00353357	0.00353357	0.00176678	0.00530035	0.00706714
Acetobacteraceae	0.00530035	0	0.00176678	0	0	0	0	0	0	0	0	0	0	0	0	0	0.00176678	0	0	0	0	0	0	0	0	0.00176678	0	0	0	0	0	0	0	0	0	0	0	0	0	0	0	0	0	0	0	0	0	0	0
Acidobacteriaceae	0.00883392	0	0	0	0	0	0	0	0	0	0	0	0	0	0	0	0	0.00353357	0	0	0	0	0	0	0	0	0	0.00353357	0	0	0	0	0	0	0	0	0	0	0.00176678	0	0	0	0	0	0	0	0	0	0
Aeromonadaceae	0.00176678	0	0	0	0	0	0	0	0	0	0	0	0	0	0	0	0	0	0	0	0	0	0	0	0	0	0	0.00176678	0	0	0	0	0	0	0	0	0	0	0	0	0	0	0	0	0	0	0	0	0
Alcaligenaceae	0.0141343	0	0	0	0.00176678	0.00176678	0.00530035	0	0	0	0	0	0	0	0	0	0	0	0	0.00353357	0	0	0	0	0.00176678	0	0	0	0	0	0	0	0	0	0	0	0	0	0	0	0	0	0	0	0	0	0	0	0
Anaeromyxobacteraceae	0.00176678	0	0	0	0	0	0	0	0	0	0	0	0	0	0	0	0	0	0	0	0	0	0	0	0	0	0	0	0	0	0	0	0	0	0	0	0.00176678	0	0	0	0	0	0	0	0	0	0	0	0
Archangiaceae	0.00176678	0	0	0	0	0	0	0	0	0	0	0	0	0	0	0	0	0	0	0	0	0	0	0	0	0	0	0	0	0	0	0	0	0	0	0	0	0	0.00176678	0	0	0	0	0	0	0	0	0	0
Bacillaceae	0.00530035	0	0	0	0	0	0	0	0	0	0	0	0	0	0	0	0	0	0	0	0	0	0	0	0	0	0	0	0	0	0	0	0	0	0	0	0	0.00530035	0	0	0	0	0	0	0	0	0	0	0
Beutenbergiaceae	0.00353357	0	0	0	0	0	0	0	0	0	0	0	0	0	0	0	0	0	0	0	0	0	0	0	0	0	0	0	0	0	0	0	0	0	0	0	0	0	0.00353357	0	0	0	0	0	0	0	0	0	0
Bradyrhizobiaceae	0.0371025	0	0.00176678	0	0.00176678	0	0.00176678	0.00353357	0	0	0	0	0	0	0	0	0	0.00176678	0	0.0123675	0	0	0	0	0.00176678	0.00530035	0	0	0	0	0	0	0	0	0	0	0	0	0.00353357	0	0	0	0	0	0	0	0	0	0
Brevibacteriaceae	0.00176678	0	0	0	0	0	0	0	0	0	0	0	0	0	0	0	0	0	0	0	0	0	0	0	0	0	0	0	0	0	0	0	0	0	0	0	0	0	0	0	0	0	0	0	0	0	0	0	0
Burkholderiaceae	0.0530035	0	0.00353357	0	0.00176678	0	0.00353357	0.00176678	0	0	0	0	0	0.00176678	0	0	0.00706714	0.00176678	0.00176678	0.0123675	0	0	0	0	0.00353357	0.00706714	0	0.00176678	0	0.00176678	0	0	0	0	0.00176678	0	0	0	0	0	0	0	0	0	0	0	0	0	0
Catenulisporaceae	0.00883392	0	0	0	0	0	0	0	0	0	0	0	0	0	0	0	0	0	0	0	0	0	0	0	0	0	0	0	0	0	0	0	0	0	0	0	0	0	0.00176678	0	0	0	0	0	0	0	0	0	0
Chitinophagaceae	0.00706714	0	0	0	0	0	0	0	0	0	0	0	0	0	0	0	0	0	0	0	0	0	0	0	0	0	0	0	0	0	0	0	0	0	0	0	0	0.00706714	0	0	0	0	0	0	0	0	0	0	0
Chromobacteriaceae	0.00176678	0	0	0	0	0	0	0	0	0	0	0	0	0	0	0	0	0	0	0	0	0	0	0	0	0.00176678	0	0	0	0	0	0	0	0	0	0	0	0	0	0	0	0	0	0	0	0	0	0	0
Comamonadaceae	0.0194346	0	0	0	0	0.0106007	0.00176678	0	0	0	0	0	0	0	0	0	0.00176678	0.00176678	0	0	0	0	0	0	0.00176678	0.00176678	0	0	0	0	0	0	0	0	0	0	0	0	0	0	0	0	0	0	0	0	0	0	0
Corynebacteriaceae	0.00530035	0	0	0	0	0	0	0	0	0	0	0	0	0	0	0	0	0	0	0	0	0	0	0	0	0	0	0	0	0	0	0	0	0	0	0	0	0	0.00530035	0	0	0	0	0	0	0	0	0	0
Corynebacteriales	0.00176678	0	0	0	0	0	0	0	0	0	0	0	0	0	0	0	0	0	0	0	0	0	0	0	0	0	0	0	0	0	0	0	0	0	0	0	0	0	0	0	0	0	0	0	0	0	0	0	0
Dermabacteraceae	0.00353357	0	0	0	0	0	0	0	0	0	0	0	0	0	0	0	0	0	0	0	0	0	0	0	0	0	0	0	0	0	0	0	0	0	0	0	0	0	0.00353357	0	0	0	0	0	0	0	0	0	0
Desulfovibrionaceae	0.00176678	0	0	0	0	0	0	0	0	0	0	0	0	0	0	0	0	0.00176678	0	0	0	0	0	0	0	0	0	0	0	0	0	0	0	0	0	0	0	0	0	0	0	0	0	0	0	0	0	0	0
Ectothiorhodospiraceae	0.00176678	0	0	0	0	0	0	0	0	0	0	0	0	0	0	0	0	0	0	0	0	0	0	0	0	0	0	0	0	0	0	0	0	0	0	0	0	0	0	0	0	0	0	0	0	0	0	0	0
Enterobacteriaceae	0.0229682	0	0	0	0	0	0	0	0	0	0	0	0	0	0	0	0.00530035	0	0	0.00530035	0	0	0	0	0	0	0	0.00353357	0	0	0.00176678	0	0	0	0.00706714	0	0	0	0	0	0	0	0	0	0	0	0	0	0
Erwiniaceae	0.00176678	0	0	0	0	0	0	0	0	0	0	0	0	0	0	0	0.00176678	0	0	0	0	0	0	0	0	0	0	0	0	0	0	0	0	0	0	0	0	0	0	0	0	0	0	0	0	0	0	0	0
Erythrobacteraceae	0.00353357	0	0.00176678	0	0	0	0	0	0	0	0	0	0	0	0	0	0	0	0	0	0	0	0	0	0	0	0	0	0	0	0	0	0	0	0	0	0	0	0.00176678	0	0	0	0	0	0	0	0	0	0
Exiguobacterium	0.00176678	0	0	0	0	0	0	0	0	0	0	0	0	0	0	0	0	0	0	0	0	0	0	0	0	0	0	0	0	0	0	0	0	0	0	0	0	0	0	0	0	0	0	0	0	0.00176678	0	0	0
Frankiaceae	0.0106007	0	0	0	0	0	0	0	0	0	0	0	0	0	0	0	0	0	0	0	0	0	0	0	0	0	0	0	0	0	0	0	0	0	0	0	0	0	0.00530035	0	0	0	0	0	0	0	0	0	0
Frankiales	0.00176678	0	0	0	0	0	0	0	0	0	0	0	0	0	0	0	0	0	0	0	0	0	0	0	0	0	0	0	0	0	0	0	0	0	0	0	0	0	0.00176678	0	0	0	0	0	0	0	0	0	0
Glycomycetaceae	0.00353357	0	0	0	0	0	0	0	0	0	0	0	0	0	0	0	0	0	0	0	0	0	0	0	0	0	0	0	0	0	0	0	0	0	0	0	0	0	0	0	0	0	0	0	0	0	0	0	0
Gordoniaceae	0.00176678	0	0	0	0	0	0	0	0	0	0	0	0	0	0	0	0	0	0	0	0	0	0	0	0	0	0	0	0	0	0	0	0	0	0	0	0	0	0.00176678	0	0	0	0	0	0	0	0	0	0
Halomonadaceae	0.00176678	0	0	0	0	0	0	0	0	0	0	0	0	0	0	0	0	0	0	0	0	0	0	0	0	0	0	0.00176678	0	0	0	0	0	0	0	0	0	0	0	0	0	0	0	0	0	0	0	0	0
Hyphomicrobiaceae	0.00883392	0	0.00176678	0	0	0.00176678	0	0	0	0	0	0	0	0	0	0	0	0	0	0	0	0	0	0	0	0	0	0	0	0	0	0	0	0	0	0	0	0	0.00176678	0	0	0	0	0	0.00353357	0	0	0	0
Inhella	0.00176678	0	0	0	0	0.00176678	0	0	0	0	0	0	0	0	0	0	0	0	0	0	0	0	0	0	0	0	0	0	0	0	0	0	0	0	0	0	0	0	0	0	0	0	0	0	0	0	0	0	0
Intrasporangiaceae	0.00176678	0	0	0	0	0	0	0	0	0	0	0	0	0	0	0	0	0	0	0	0	0	0	0	0	0	0	0	0	0	0	0	0	0	0	0	0	0	0	0	0	0	0	0	0	0	0	0	0
Jiangellaceae	0.00176678	0	0	0	0	0	0	0	0	0	0	0	0	0	0	0	0	0	0	0	0	0	0	0	0	0	0	0	0	0	0	0	0	0	0	0	0	0	0	0	0	0	0	0	0	0	0	0	0
Ktedonobacterales	0.00176678	0	0	0	0	0	0	0	0	0	0	0	0	0	0	0	0	0	0	0	0	0	0	0	0	0	0	0	0	0	0	0	0	0	0	0	0	0.00176678	0	0	0	0	0	0	0	0	0	0	0
Methylobacteriaceae	0.00530035	0	0	0	0	0	0	0	0	0	0	0	0	0	0	0	0.00176678	0	0	0	0	0	0	0	0	0	0	0.00176678	0	0	0	0	0	0	0	0	0	0	0	0	0	0	0	0	0	0	0	0	0
Methylococcaceae	0.00176678	0	0	0	0	0	0	0	0	0	0	0	0	0	0	0	0.00176678	0	0	0	0	0	0	0	0	0	0	0	0	0	0	0	0	0	0	0	0	0	0	0	0	0	0	0	0	0	0	0	0
Micavibrio	0.00176678	0	0	0	0	0	0.00176678	0	0	0	0	0	0	0	0	0	0	0	0	0	0	0	0	0	0	0	0	0	0	0	0	0	0	0	0	0	0	0	0	0	0	0	0	0	0	0	0	0	0
Microbacteriaceae	0.0141343	0	0	0	0	0	0	0	0	0	0	0	0	0	0	0	0	0	0	0	0	0	0	0	0	0	0	0	0	0	0	0	0	0	0	0	0	0	0.00706714	0	0	0	0	0	0	0	0	0	0
Micrococcales	0.00176678	0	0	0	0	0	0	0	0	0	0	0	0	0	0	0	0	0	0	0	0	0	0	0.00176678	0	0	0	0	0	0	0	0	0	0	0	0	0	0	0	0	0	0	0	0	0	0	0	0	0
Micromonosporaceae	0.0194346	0	0	0	0	0	0	0	0	0	0	0	0	0	0	0	0	0	0	0	0	0	0	0.00176678	0	0	0	0	0.00176678	0	0	0	0	0.00176678	0	0	0.00176678	0	0.00530035	0	0	0	0	0	0	0	0	0	0
Mitsuaria	0.00176678	0	0	0	0.00176678	0	0	0	0	0	0	0	0	0	0	0	0	0	0	0	0	0	0	0	0	0	0	0	0	0	0	0	0	0	0	0	0	0	0	0	0	0	0	0	0	0	0	0	0
Moraxellaceae	0.00176678	0	0	0	0.00176678	0	0	0	0	0	0	0	0	0	0	0	0	0	0	0	0	0	0	0	0	0	0	0	0	0	0	0	0	0	0	0	0	0	0	0	0	0	0	0	0	0	0	0	0
Mycobacteriaceae	0.0194346	0	0	0	0	0	0	0	0	0.00176678	0	0.00176678	0	0	0	0	0	0	0	0	0	0	0	0.00530035	0	0	0	0	0	0	0	0	0	0	0	0	0	0	0.0106007	0	0	0	0	0	0	0	0	0	0
Nitrosomonadaceae	0.00176678	0	0	0	0	0	0	0	0	0	0	0	0	0	0	0	0	0	0	0	0	0	0	0	0	0	0	0.00176678	0	0	0	0	0	0	0	0	0	0	0	0	0	0	0	0	0	0	0	0	0
Nocardiaceae	0.024735	0	0	0	0	0	0	0	0	0	0	0	0	0	0	0	0	0	0	0	0	0	0	0.00353357	0.00176678	0	0	0	0	0	0	0	0.00176678	0	0	0	0	0	0.0141343	0	0	0	0	0	0	0.00176678	0	0	0
Nocardioidaceae	0.0229682	0	0	0	0	0	0	0	0	0	0	0	0	0	0	0	0	0	0	0	0	0	0	0	0	0	0	0	0	0	0	0	0	0	0	0	0	0	0.0176678	0	0	0	0	0	0	0	0	0	0
Oxalobacteraceae	0.00353357	0	0	0	0	0	0.00176678	0	0	0	0	0	0	0	0	0	0	0	0	0.00176678	0	0	0	0	0	0	0	0	0	0	0	0	0	0	0	0	0	0	0	0	0	0	0	0	0	0	0	0	0
Paenibacillaceae	0.00176678	0	0	0	0	0	0	0	0	0	0	0	0	0	0	0	0	0	0	0	0	0	0	0	0	0	0	0	0	0	0	0	0	0	0	0	0	0.00176678	0	0	0	0	0	0	0	0	0	0	0
Pectobacteriaceae	0.00176678	0	0.00176678	0	0	0	0	0	0	0	0	0	0	0	0	0	0	0	0	0	0	0	0	0	0	0	0	0	0	0	0	0	0	0	0	0	0	0	0	0	0	0	0	0	0	0	0	0	0
Peptococcaceae	0.00353357	0	0	0	0	0	0	0	0	0	0	0	0	0	0	0	0	0	0	0	0	0	0	0	0	0	0	0	0	0	0	0	0	0	0	0	0	0	0	0	0	0	0	0	0	0	0	0	0
Phyllobacteriaceae	0.0123675	0	0	0.00353357	0	0.00353357	0.00176678	0	0	0	0	0	0	0	0	0	0.00176678	0	0	0	0	0	0	0	0	0	0	0	0	0	0	0	0	0	0	0	0	0	0	0	0	0	0	0	0	0	0	0	0
Propionibacteriaceae	0.00353357	0	0	0	0	0	0	0	0	0	0	0	0	0	0	0	0	0	0	0	0	0	0	0	0	0	0	0	0.00176678	0	0	0	0	0	0	0	0	0	0.00176678	0	0	0	0	0	0	0	0	0	0
Pseudomonadaceae	0.0724382	0	0	0	0.00530035	0	0.0106007	0	0	0	0	0	0	0	0	0	0.00706714	0.00353357	0.00176678	0.0229682	0.00353357	0.00176678	0	0	0.00176678	0	0	0.0106007	0	0	0	0	0	0	0	0	0	0	0	0	0	0	0	0	0	0	0	0.00353357	0
Pseudonocardiaceae	0.0371025	0	0	0	0	0	0	0	0	0	0	0	0	0	0	0	0	0	0	0	0	0	0	0.00176678	0	0	0	0	0	0	0	0	0	0	0	0	0.00176678	0	0.0123675	0	0	0	0	0	0	0	0	0	0
Rhizobiaceae	0.0159011	0	0	0	0	0	0.00353357	0	0	0	0	0	0	0	0.00353357	0	0	0	0	0.00706714	0.00176678	0	0	0	0	0	0	0	0	0	0	0	0	0	0	0	0	0	0	0	0	0	0	0	0	0	0	0	0
Rhodanobacteraceae	0.0212014	0	0	0	0	0	0.00176678	0	0	0	0.00176678	0	0	0	0	0	0	0	0	0.0176678	0	0	0	0	0	0	0	0	0	0	0	0	0	0	0	0	0	0	0	0	0	0	0	0	0	0	0	0	0
Rhodobacteraceae	0.00883392	0	0.00176678	0	0	0	0	0	0	0	0	0	0	0	0	0	0	0	0	0	0	0	0	0	0	0	0	0	0	0	0	0	0	0	0	0	0	0	0	0	0	0.00530035	0	0	0	0	0	0.00176678	0
Rhodospirillaceae	0.00530035	0	0	0	0.00176678	0	0.00176678	0	0	0	0	0	0	0	0	0	0	0	0	0.00176678	0	0	0	0	0	0	0	0	0	0	0	0	0	0	0	0	0	0	0	0	0	0	0	0	0	0	0	0	0
Sphingobacteriaceae	0.00176678	0	0	0	0	0	0	0	0	0	0	0	0	0	0	0	0	0	0	0	0	0	0	0	0	0	0	0	0	0	0	0	0	0	0.00176678	0	0	0	0	0	0	0	0	0	0	0	0	0	0
Sphingomonadaceae	0.00706714	0	0.00176678	0	0.00176678	0	0	0	0	0	0	0	0	0	0	0	0	0	0	0.00176678	0	0	0	0	0	0	0	0	0	0	0	0	0	0	0	0	0	0	0.00176678	0	0	0	0	0	0	0	0	0	0
Streptomycetaceae	0.261484	0	0	0	0	0.00176678	0	0	0.00530035	0	0	0	0	0	0	0	0	0	0	0	0	0	0.0141343	0.00883392	0.0212014	0	0.0159011	0	0.00176678	0	0	0.00176678	0	0	0	0	0.00176678	0.00353357	0.0123675	0	0	0	0.0176678	0.00176678	0	0	0	0	0.00706714
Streptosporangiales	0.00176678	0	0	0	0	0	0	0	0	0	0	0	0	0	0	0	0	0	0	0	0	0	0	0	0	0	0	0	0	0	0	0	0	0	0	0	0	0	0.00176678	0	0	0	0	0	0	0	0	0	0
Unclassified	0.120141	0	0.00353357	0	0.00530035	0.00706714	0.00530035	0.00176678	0	0	0	0	0.00176678	0	0	0	0.0194346	0.00176678	0	0.0176678	0	0	0	0	0.00176678	0.00353357	0	0.00176678	0	0	0	0	0	0.00176678	0	0.00176678	0.00530035	0.0106007	0.0123675	0.00353357	0.00176678	0	0	0	0	0	0.00176678	0	0
Vibrionaceae	0.00176678	0	0	0	0	0	0	0	0	0	0	0	0	0	0	0	0.00176678	0	0	0	0	0	0	0	0	0	0	0	0	0	0	0	0	0	0	0	0	0	0	0	0	0	0	0	0	0	0	0	0
Xanthobacteraceae	0.00706714	0	0	0	0.00176678	0	0	0.00176678	0	0	0	0	0	0	0	0	0.00176678	0	0	0	0	0	0	0	0	0	0	0	0	0	0	0	0	0	0	0	0	0	0.00176678	0	0	0	0	0	0	0	0	0	0
Xanthomonadaceae	0.0353357	0.00176678	0	0	0	0	0.00176678	0	0	0	0	0	0	0	0	0	0.00706714	0	0	0	0.0123675	0	0	0	0	0	0	0.0106007	0	0	0	0	0	0	0.00176678	0	0	0	0	0	0	0	0	0	0	0	0	0	0
Yersiniaceae	0.00530035	0	0	0	0	0	0	0	0	0	0	0	0	0	0	0	0	0	0	0	0	0	0	0	0	0	0	0.00353357	0	0	0	0	0	0	0	0	0	0	0	0	0	0	0	0	0	0	0	0	0
Zoogloeaceae	0.00353357	0	0	0	0	0	0	0	0	0	0	0	0	0	0	0.00176678	0	0	0	0	0.00176678	0	0	0	0	0	0	0	0	0	0	0	0	0	0	0	0	0	0	0	0	0	0	0	0	0	0	0	0
NST1, N = 925		aac(3)-I	acrB	acrF	adeF	ADP-ribosylating_transferase_arr	amrB	AxyY	bacA	BJP-1	bpeF	ceoB	chloramphenicol_exporter	efpA	emrE	ermE	ermO	farA	floR	fosB	mdtB	mdtC	mexB	mexE	mexF	mexI	MexK	mexN	mexT	mexX	mgtA	mtrA	multidrug_ABC_transporter	MuxB	MuxC	oleC	opcM	oprA	oprC	oqxB	otrA	OXA	RbpA	rosA	rosB	rphA	rphB	rpoB2	sul1
	Total	0.00108108	0.0281081	0.00216216	0.0324324	0.00216216	0.0118919	0.00324324	0.0443243	0.00108108	0.0735135	0.131892	0.00216216	0.00108108	0.00108108	0.00108108	0.00108108	0.00216216	0.00324324	0.00108108	0.0562162	0.00648649	0.00216216	0.0291892	0.08	0.00216216	0.00972973	0.00108108	0.00540541	0.00972973	0.00432432	0.0140541	0.0432432	0.0345946	0.00108108	0.00216216	0.0108108	0.00324324	0.00756757	0.0194595	0.00216216	0.0151351	0.00648649	0.0183784	0.00216216	0.0118919	0.0227027	0.100541	0.00324324
Alcaligenaceae	0.0172973	0	0	0	0.0118919	0	0	0	0	0	0.00108108	0	0	0	0	0	0	0	0	0	0.00108108	0	0	0	0.00108108	0	0	0	0	0	0	0	0.00108108	0	0	0	0	0	0	0	0	0	0	0.00108108	0	0	0	0	0
Bacillaceae	0.00216216	0	0	0	0	0	0	0	0	0	0	0	0	0	0	0	0	0	0	0.00108108	0	0	0	0	0	0	0	0	0	0	0	0	0	0	0	0	0	0	0	0	0	0	0	0	0	0	0.00108108	0	0
Bacillales	0.00108108	0	0	0	0	0	0	0	0	0	0	0	0	0	0	0	0	0	0	0	0	0	0	0	0	0	0	0	0	0	0	0	0	0	0	0	0	0	0	0	0	0	0	0	0	0	0.00108108	0	0
Beijerinckiaceae	0.00432432	0	0	0	0	0	0	0	0	0	0	0	0	0	0	0	0	0	0	0	0.00324324	0	0	0	0	0	0	0	0	0	0	0	0	0	0.00108108	0	0	0	0	0	0	0	0	0	0	0	0	0	0
Bradyrhizobiaceae	0.0367568	0	0	0	0.00108108	0	0	0	0	0.00108108	0.00216216	0.00324324	0	0	0	0	0	0	0	0	0.00324324	0.00216216	0	0	0.00216216	0.00108108	0.00216216	0	0	0	0	0	0.00216216	0.00540541	0	0	0	0	0	0	0	0	0	0.00108108	0.00108108	0	0	0.00864865	0
Brucellaceae	0.00108108	0	0	0	0	0	0	0	0	0	0	0	0	0	0	0	0	0	0	0	0	0	0	0	0	0	0	0	0	0	0	0	0	0	0	0	0	0	0	0	0	0	0	0	0	0	0	0	0.00108108
Burkholderiaceae	0.407568	0	0.0151351	0.00108108	0.00756757	0	0.0118919	0.00216216	0.04	0	0.0594595	0.117838	0	0	0	0	0	0.00216216	0	0	0.0237838	0.00108108	0	0.0291892	0.00756757	0	0	0	0	0.00972973	0	0	0.0108108	0.0162162	0	0	0.0108108	0.00324324	0.00756757	0.00432432	0	0.0151351	0	0.00972973	0.00108108	0	0	0	0
Catenulisporaceae	0.00216216	0	0	0	0	0	0	0	0	0	0	0	0	0	0	0	0	0	0	0	0	0	0	0	0	0	0	0	0	0	0	0	0	0	0	0	0	0	0	0	0	0	0	0	0	0	0	0	0
Caulobacteraceae	0.00216216	0	0	0	0	0	0	0	0	0	0.00108108	0	0	0	0	0	0	0	0	0	0	0	0	0	0.00108108	0	0	0	0	0	0	0	0	0	0	0	0	0	0	0	0	0	0	0	0	0	0	0	0
Cellulomonadaceae	0.00324324	0	0	0	0	0	0	0	0	0	0	0	0	0	0	0	0	0	0	0	0	0	0	0	0	0	0	0	0	0	0	0.00108108	0	0	0	0	0	0	0	0	0	0	0	0	0	0	0	0.00216216	0
Chitinophagaceae	0.00216216	0	0	0	0	0	0	0	0	0	0	0	0	0	0	0	0	0	0	0	0	0	0	0	0	0	0	0	0	0	0	0	0	0	0	0	0	0	0	0	0	0	0	0	0	0	0.00108108	0	0
Chromobacteriaceae	0.00108108	0	0	0	0	0	0	0	0	0	0	0	0	0	0	0	0	0	0	0	0.00108108	0	0	0	0	0	0	0	0	0	0	0	0	0	0	0	0	0	0	0	0	0	0	0	0	0	0	0	0
Clostridiaceae	0.00108108	0	0	0	0	0	0	0	0	0	0	0	0	0	0	0	0	0	0	0	0	0	0	0	0	0	0	0	0	0	0	0	0	0	0	0	0	0	0	0	0	0	0	0	0	0	0.00108108	0	0
Comamonadaceae	0.0162162	0	0	0	0	0	0	0	0.00324324	0	0.00216216	0.00108108	0	0	0	0	0	0	0	0	0.00324324	0	0	0	0	0	0.00324324	0	0	0	0	0	0	0.00216216	0	0	0	0	0	0	0	0	0	0.00108108	0	0	0	0	0
Corynebacteriaceae	0.00108108	0	0	0	0	0	0	0	0	0	0	0	0	0	0	0	0	0	0	0	0	0	0	0	0	0	0	0	0	0	0	0	0	0	0	0	0	0	0	0	0	0	0	0	0	0	0	0.00108108	0
Corynebacteriales	0.00108108	0	0	0	0	0	0	0	0	0	0	0	0	0	0	0	0	0	0	0	0	0	0	0	0	0	0	0	0	0	0	0	0	0	0	0	0	0	0	0	0	0	0	0	0	0	0	0.00108108	0
Ectothiorhodospiraceae	0.00108108	0	0	0	0	0	0	0	0	0	0	0	0	0	0	0	0	0	0	0	0	0	0	0	0	0	0	0	0	0	0	0	0	0	0	0	0	0	0	0	0	0	0	0	0	0	0	0	0
Enterobacteriaceae	0.0108108	0	0.00216216	0.00108108	0	0	0	0	0	0	0	0	0	0	0	0	0	0	0	0	0.00216216	0	0	0	0.00108108	0	0	0	0	0	0	0	0.00216216	0	0	0	0	0	0	0.00216216	0	0	0	0	0	0	0	0	0
Erwiniaceae	0.00432432	0	0	0	0	0	0	0	0	0	0	0	0	0	0	0	0	0	0	0	0.00432432	0	0	0	0	0	0	0	0	0	0	0	0	0	0	0	0	0	0	0	0	0	0	0	0	0	0	0	0
Flavobacteriaceae	0.00108108	0	0	0	0	0	0	0	0	0	0	0	0	0	0	0	0	0	0	0	0	0	0	0	0	0	0	0	0	0	0	0	0	0	0	0	0	0	0	0	0	0	0	0	0	0	0.00108108	0	0
Frankiaceae	0.0108108	0	0	0	0	0	0	0	0	0	0	0	0	0	0	0	0	0	0	0	0	0	0	0	0	0	0	0	0	0	0	0	0	0	0	0	0	0	0	0	0	0	0	0	0	0	0	0.00648649	0
Frankiales	0.00108108	0	0	0	0	0	0	0	0	0	0	0	0	0	0	0	0	0	0	0	0	0	0	0	0	0	0	0	0	0	0	0	0	0	0	0	0	0	0	0	0	0	0	0	0	0	0	0.00108108	0
Glycomycetaceae	0.00108108	0	0	0	0	0	0	0	0	0	0	0	0	0	0	0	0	0	0	0	0	0	0	0	0	0	0	0	0	0	0	0	0	0	0	0	0	0	0	0	0	0	0	0	0	0	0	0	0
Halomonadaceae	0.00108108	0	0	0	0	0	0	0	0	0	0	0	0	0	0	0	0	0	0	0	0	0	0	0	0.00108108	0	0	0	0	0	0	0	0	0	0	0	0	0	0	0	0	0	0	0	0	0	0	0	0
Jiangellaceae	0.00216216	0	0	0	0	0	0	0	0	0	0	0	0	0	0	0	0	0	0	0	0	0	0	0	0	0	0	0	0	0	0	0	0	0	0	0	0	0	0	0	0	0	0	0	0	0	0	0	0
Ktedonosporobacteraceae	0.00108108	0	0	0	0	0	0	0	0	0	0	0	0	0	0	0	0	0	0	0	0	0	0	0	0	0	0	0	0	0	0	0	0	0	0	0	0	0	0	0	0	0	0	0	0	0	0	0	0
Methylobacteriaceae	0.00216216	0	0	0	0	0	0	0	0	0	0	0	0	0	0	0	0	0	0	0	0	0.00216216	0	0	0	0	0	0	0	0	0	0	0	0	0	0	0	0	0	0	0	0	0	0	0	0	0	0	0
Methylococcaceae	0.00216216	0	0	0	0.00108108	0	0	0	0	0	0	0	0	0	0	0	0	0	0	0	0	0	0	0	0	0	0	0	0	0	0	0	0	0.00108108	0	0	0	0	0	0	0	0	0	0	0	0	0	0	0
Microbacteriaceae	0.012973	0	0	0	0	0.00108108	0	0	0	0	0	0	0	0	0	0	0	0	0	0	0	0	0	0	0	0	0	0	0	0	0	0	0.00108108	0	0	0	0	0	0	0	0	0	0	0	0	0.00108108	0	0	0
Micrococcales	0.00108108	0	0	0	0	0	0	0	0	0	0	0	0	0	0	0	0	0	0	0	0	0	0	0	0	0	0	0	0	0	0	0.00108108	0	0	0	0	0	0	0	0	0	0	0	0	0	0	0	0	0
Micromonosporaceae	0.00864865	0	0	0	0	0	0	0	0	0	0	0	0	0	0	0	0	0	0	0	0	0	0	0	0	0	0	0	0	0	0	0	0	0	0	0	0	0	0	0	0	0	0	0	0	0.00108108	0.00108108	0.00540541	0
Moraxellaceae	0.00108108	0	0	0	0	0	0	0	0	0	0	0	0	0	0	0	0	0	0	0	0	0	0	0	0	0	0	0	0	0	0	0	0	0	0	0	0	0	0	0	0	0	0	0	0	0	0	0	0
Mycobacteriaceae	0.0140541	0	0	0	0	0	0	0	0	0	0	0	0	0.00108108	0.00108108	0	0	0	0	0	0	0	0	0	0	0	0	0	0	0	0	0.00324324	0	0	0	0	0	0	0	0	0	0	0.00324324	0	0	0	0	0.00540541	0
Myxococcaceae	0.00216216	0	0	0	0	0	0	0	0	0	0	0	0	0	0	0	0	0	0	0	0	0	0	0	0	0	0	0	0	0	0	0	0	0	0	0	0	0	0	0	0	0	0	0	0	0.00216216	0	0	0
Nakamurellaceae	0.00108108	0	0	0	0	0	0	0	0	0	0	0	0	0	0	0	0	0	0	0	0	0	0	0	0	0	0	0	0	0	0	0	0	0	0	0	0	0	0	0	0	0	0	0	0	0	0	0.00108108	0
Nitrosomonadaceae	0.00216216	0	0	0	0	0	0	0	0	0	0	0	0	0	0	0	0	0	0	0	0	0	0	0	0	0	0	0	0	0	0	0	0	0	0	0	0	0	0	0.00216216	0	0	0	0	0	0	0	0	0
Nocardiaceae	0.0259459	0	0	0	0	0	0	0	0	0	0	0	0	0	0	0	0	0	0	0	0	0	0	0	0	0	0	0	0	0	0	0.00108108	0	0	0	0	0	0	0	0	0	0	0.00324324	0	0	0	0.00108108	0.0194595	0
Nocardioidaceae	0.0172973	0	0	0	0	0.00108108	0	0	0	0	0	0	0	0	0	0	0	0	0	0	0	0	0	0	0	0	0	0	0	0	0	0.00108108	0	0	0	0	0	0	0	0	0	0	0	0	0	0	0	0.0140541	0
Oxalobacteraceae	0.00864865	0	0	0	0.00108108	0	0	0	0	0	0	0.00216216	0	0	0	0	0	0	0	0	0.00216216	0	0	0	0	0	0	0	0	0	0	0	0	0.00216216	0	0	0	0	0	0	0	0	0	0.00108108	0	0	0	0	0
Paenibacillaceae	0.00972973	0	0	0	0	0	0	0	0	0	0	0	0	0	0	0	0	0	0	0	0	0	0	0	0	0	0	0	0	0	0	0	0	0	0	0	0	0	0	0	0	0	0	0	0	0	0.00864865	0	0
Pectobacteriaceae	0.00432432	0	0.00108108	0	0	0	0	0	0	0	0	0	0	0	0	0	0	0	0	0	0	0	0	0	0.00108108	0	0	0	0	0	0	0	0.00108108	0.00108108	0	0	0	0	0	0	0	0	0	0	0	0	0	0	0
Phreatobacter	0.00216216	0	0	0	0.00216216	0	0	0	0	0	0	0	0	0	0	0	0	0	0	0	0	0	0	0	0	0	0	0	0	0	0	0	0	0	0	0	0	0	0	0	0	0	0	0	0	0	0	0	0
Phyllobacteriaceae	0.00324324	0	0	0	0	0	0	0	0	0	0.00108108	0	0	0	0	0	0	0	0	0	0.00108108	0	0	0	0	0	0	0	0	0	0	0	0	0.00108108	0	0	0	0	0	0	0	0	0	0	0	0	0	0	0
Polyangiaceae	0.00216216	0	0	0	0	0	0	0	0	0	0	0	0	0	0	0	0	0	0	0	0	0	0	0	0	0	0	0	0	0	0	0	0	0	0	0	0	0	0	0	0	0	0	0	0	0	0.00108108	0.00108108	0
Promicromonosporaceae	0.00108108	0	0	0	0	0	0	0	0	0	0	0	0	0	0	0	0	0	0	0	0	0	0	0	0	0	0	0	0	0	0	0	0	0	0	0	0	0	0	0	0	0	0	0	0	0	0	0	0
Propionibacteriaceae	0.00108108	0	0	0	0	0	0	0	0	0	0	0	0	0	0	0	0	0	0	0	0	0	0	0	0	0	0	0	0	0	0	0	0	0	0	0	0	0	0	0	0	0	0	0	0	0	0	0	0
Pseudoalteromonadaceae	0.00108108	0	0	0	0	0	0	0	0	0	0	0	0	0	0	0	0	0	0	0	0	0	0	0	0	0	0	0	0	0	0	0	0	0.00108108	0	0	0	0	0	0	0	0	0	0	0	0	0	0	0
Pseudomonadaceae	0.0454054	0	0.00108108	0	0.00216216	0	0	0	0	0	0.00108108	0.00216216	0	0	0	0	0	0	0	0	0.00324324	0	0	0	0.0216216	0.00108108	0.00108108	0	0.00540541	0	0	0	0.00216216	0.00108108	0	0	0	0	0	0.00216216	0	0	0	0	0	0	0	0	0
Pseudonocardiaceae	0.0183784	0	0	0	0	0	0	0	0	0	0	0	0	0	0	0	0	0	0	0	0	0	0	0	0	0	0	0	0	0	0	0	0	0	0	0	0	0	0	0	0	0	0	0	0	0.00216216	0	0.00108108	0
Rhizobiaceae	0.00648649	0	0	0	0.00108108	0	0	0.00108108	0	0	0.00108108	0.00108108	0	0	0	0	0	0	0	0	0	0	0	0	0.00108108	0	0	0	0	0	0	0	0	0	0	0	0	0	0	0	0	0	0	0	0	0	0	0.00108108	0
Rhodanobacteraceae	0.0356757	0	0	0	0	0	0	0	0	0	0.00108108	0	0	0	0	0	0	0	0	0	0	0	0	0	0.0302703	0	0	0	0	0	0	0	0	0	0	0	0	0	0	0	0	0	0	0.00324324	0	0	0	0.00108108	0
Rhodobacteraceae	0.00540541	0	0.00108108	0	0	0	0	0	0	0	0	0	0	0	0	0	0	0	0	0	0	0	0.00108108	0	0	0	0	0	0	0	0	0	0	0	0	0	0	0	0	0	0	0	0	0	0	0	0	0	0.00216216
Rhodospirillaceae	0.00216216	0	0	0	0.00108108	0	0	0	0	0	0	0	0	0	0	0	0	0	0	0	0	0	0	0	0.00108108	0	0	0	0	0	0	0	0	0	0	0	0	0	0	0	0	0	0	0	0	0	0	0	0
Sanguibacteraceae	0.00108108	0	0	0	0	0	0	0	0	0	0	0	0	0	0	0	0	0	0	0	0	0	0	0	0	0	0	0	0	0	0	0	0	0	0	0	0	0	0	0	0	0	0	0	0	0	0	0.00108108	0
Sphingomonadaceae	0.00864865	0.00108108	0.00216216	0	0	0	0	0	0	0	0	0	0	0	0	0	0	0	0	0	0	0	0.00108108	0	0	0	0	0	0	0	0	0	0	0.00108108	0	0	0	0	0	0	0	0	0	0	0	0	0	0.00324324	0
Streptomycetaceae	0.128649	0	0	0	0	0	0	0	0	0	0	0	0.00216216	0	0	0.00108108	0.00108108	0	0	0	0	0	0	0	0	0	0	0	0	0	0.00432432	0.00324324	0.0172973	0	0	0.00216216	0	0	0	0	0.00108108	0	0	0	0	0.00432432	0.00432432	0.012973	0
Streptosporangiaceae	0.00108108	0	0	0	0	0	0	0	0	0	0	0	0	0	0	0	0	0	0	0	0	0	0	0	0	0	0	0	0	0	0	0.00108108	0	0	0	0	0	0	0	0	0	0	0	0	0	0	0	0	0
Thermomonosporaceae	0.00432432	0	0	0	0	0	0	0	0	0	0	0	0	0	0	0	0	0	0	0	0	0	0	0	0	0	0	0	0	0	0	0.00108108	0	0	0	0	0	0	0	0	0	0	0	0	0	0	0	0.00324324	0
Tomitella	0.00108108	0	0	0	0	0	0	0	0	0	0	0	0	0	0	0	0	0	0	0	0	0	0	0	0	0	0	0	0	0	0	0	0	0	0	0	0	0	0	0	0	0	0	0	0	0	0	0	0
Unclassified	0.0551351	0	0.00324324	0	0.00324324	0	0	0	0.00108108	0	0.00324324	0.00216216	0	0	0	0	0	0	0.00324324	0	0.00648649	0	0	0	0.00648649	0	0	0	0	0	0	0.00108108	0.00216216	0.00216216	0	0	0	0	0	0.00108108	0.00108108	0	0	0.00108108	0	0.00108108	0.00108108	0.00972973	0
Xanthobacteraceae	0.00648649	0	0	0	0	0	0	0	0	0	0	0.00216216	0	0	0	0	0	0	0	0	0	0.00108108	0	0	0	0	0	0	0	0	0	0	0.00324324	0	0	0	0	0	0	0	0	0	0	0	0	0	0	0	0
Xanthomonadaceae	0.0151351	0	0.00216216	0	0	0	0	0	0	0	0	0	0	0	0	0	0	0	0	0	0.00108108	0	0	0	0.00432432	0	0.00324324	0	0	0	0	0	0	0	0	0	0	0	0	0.00432432	0	0	0	0	0	0	0	0	0
Yersiniaceae	0.00540541	0	0	0	0	0	0	0	0	0	0	0	0	0	0	0	0	0	0	0	0	0	0	0	0	0	0	0.00108108	0	0	0	0	0	0	0	0	0	0	0	0.00324324	0	0	0	0	0	0	0	0	0
NST2, N = 1027		aac(3)-I	acrB	adeF	ADP-ribosylating_transferase_arr	amrB	AxyY	bacA	BJP-1	bpeF	Burkholderia_pseudomallei_Omp38	ceoB	emrB	emrE	floR	mdtB	mdtC	mdtN	mexD	mexE	mexF	mexI	MexK	mexT	mexW	mexX	mexY	mgtA	mtrA	multidrug_ABC_transporter	MuxB	oleC	opcM	oprA	oprC	oqxB	otrA	OXA	RbpA	rifampin_monooxygenase	rosA	rosB	rphA	rphB	rpoB2	sdeY	smeB	sul1	tcmA
	Total	0.00194742	0.0146056	0.0331061	0.00097371	0.0116845	0.00292113	0.0545278	0.00097371	0.103213	0.00194742	0.132425	0.00097371	0.00292113	0.00681597	0.0584226	0.00389484	0.00097371	0.00097371	0.0331061	0.0701071	0.00097371	0.00486855	0.00292113	0.00194742	0.00584226	0.00194742	0.00292113	0.0097371	0.0321324	0.0350536	0.00194742	0.0175268	0.00097371	0.00778968	0.0262902	0.00194742	0.0194742	0.00097371	0.00097371	0.0282376	0.00486855	0.00194742	0.0223953	0.0954236	0.00292113	0.00194742	0.00292113	0.00389484
Acetobacteraceae	0.00194742	0	0.00097371	0	0	0	0	0	0	0	0	0	0	0	0	0	0	0	0	0	0	0	0	0	0	0	0	0	0	0	0	0	0	0	0	0	0	0	0	0	0	0	0	0	0	0	0	0.00097371	0
Acidobacteriaceae	0.00097371	0	0	0	0	0	0	0	0	0	0	0	0	0	0	0	0	0	0	0	0	0	0	0	0	0	0	0	0	0	0	0	0	0	0	0	0	0	0	0	0	0	0	0	0.00097371	0	0	0	0
Alcaligenaceae	0.0253165	0	0	0.0116845	0	0	0	0	0	0.00292113	0	0.00097371	0	0	0	0.00389484	0.00097371	0	0	0	0.00097371	0	0	0	0	0	0	0	0	0.00292113	0.00097371	0	0	0	0	0	0	0	0	0	0	0	0	0	0	0	0	0	0
Alteromonadaceae	0.00097371	0	0	0.00097371	0	0	0	0	0	0	0	0	0	0	0	0	0	0	0	0	0	0	0	0	0	0	0	0	0	0	0	0	0	0	0	0	0	0	0	0	0	0	0	0	0	0	0	0	0
Bacillaceae	0.00389484	0	0	0	0	0	0	0	0	0	0	0	0	0	0	0	0	0	0	0	0	0	0	0	0	0	0	0	0	0	0	0	0	0	0	0	0	0	0	0	0	0	0	0.00389484	0	0	0	0	0
Bacillales	0.00194742	0	0	0	0	0	0	0	0	0	0	0	0	0	0	0	0	0	0	0	0	0	0	0	0	0	0	0	0	0	0	0	0	0	0	0	0	0	0	0	0	0	0	0.00194742	0	0	0	0	0
Baekduiaceae	0.00097371	0	0	0	0	0	0	0	0	0	0	0	0	0	0	0	0	0	0	0	0	0	0	0	0	0	0	0	0	0	0	0	0	0	0	0	0	0	0	0	0	0	0	0	0.00097371	0	0	0	0
Beijerinckiaceae	0.00292113	0	0	0	0	0	0	0	0	0	0	0	0	0	0	0	0	0	0	0	0	0	0	0	0.00097371	0	0	0	0	0	0.00097371	0	0	0	0	0	0	0	0	0	0.00097371	0	0	0	0	0	0	0	0
Bradyrhizobiaceae	0.0253165	0	0.00097371	0	0	0	0	0	0.00097371	0.00194742	0	0	0	0	0	0.00292113	0	0	0	0	0.00194742	0	0	0	0	0	0	0	0	0.00194742	0.00778968	0	0	0	0	0.00097371	0	0	0	0	0	0.00097371	0	0	0.00486855	0	0	0	0
Burkholderiaceae	0.47517	0	0.00876339	0.0116845	0	0.0116845	0.00292113	0.0506329	0	0.0808179	0.00194742	0.127556	0.00097371	0	0	0.0243427	0.00097371	0	0	0.0331061	0.00584226	0.00097371	0	0	0	0.00584226	0.00194742	0	0	0.0165531	0.0116845	0	0.0175268	0.00097371	0.00778968	0.00389484	0	0.0194742	0	0	0.023369	0	0	0	0.00097371	0.00292113	0	0	0
Cellulomonadaceae	0.00194742	0	0	0	0	0	0	0	0	0	0	0	0	0	0	0	0	0	0	0	0	0	0	0	0	0	0	0	0	0	0	0	0	0	0	0	0	0	0	0	0	0	0	0	0.00194742	0	0	0	0
Chitinophagaceae	0.00097371	0	0	0	0	0	0	0	0	0	0	0	0	0	0	0	0	0	0	0	0	0	0	0	0	0	0	0	0	0	0	0	0	0	0	0	0	0	0	0	0	0	0	0.00097371	0	0	0	0	0
Chromobacteriaceae	0.00097371	0	0	0	0	0	0	0	0	0	0	0	0	0	0	0.00097371	0	0	0	0	0	0	0	0	0	0	0	0	0	0	0	0	0	0	0	0	0	0	0	0	0	0	0	0	0	0	0	0	0
Clostridiaceae	0.00097371	0	0	0	0	0	0	0	0	0	0	0	0	0	0	0	0	0	0	0	0	0	0	0	0	0	0	0	0	0	0	0	0	0	0	0	0	0	0	0	0	0	0	0.00097371	0	0	0	0	0
Comamonadaceae	0.0146056	0	0	0	0	0	0	0.00292113	0	0	0	0	0	0	0	0.00389484	0	0	0	0	0	0	0	0	0	0	0	0	0	0	0.00389484	0	0	0	0	0	0	0	0	0	0.00194742	0	0	0	0.00194742	0	0	0	0
Corynebacteriaceae	0.00194742	0	0	0	0	0	0	0	0	0	0	0	0	0	0	0	0	0	0	0	0	0	0	0	0	0	0	0	0	0	0	0	0	0	0	0	0	0	0	0	0	0	0	0	0.00194742	0	0	0	0
Corynebacteriales	0.00097371	0	0	0	0	0	0	0	0	0	0	0	0	0	0	0	0	0	0	0	0	0	0	0	0	0	0	0	0	0	0	0	0	0	0	0	0	0	0	0	0	0	0	0	0.00097371	0	0	0	0
Enterobacteriaceae	0.00584226	0	0.00097371	0	0	0	0	0	0	0	0	0	0	0	0	0	0	0	0	0	0.00097371	0	0	0	0	0	0	0	0	0.00097371	0.00194742	0	0	0	0	0.00097371	0	0	0	0	0	0	0	0	0	0	0	0	0
Erwiniaceae	0.00194742	0	0	0	0	0	0	0	0	0	0	0	0	0	0	0.00097371	0	0	0	0	0	0	0	0	0	0	0	0	0	0	0.00097371	0	0	0	0	0	0	0	0	0	0	0	0	0	0	0	0	0	0
Erythrobacteraceae	0.00292113	0	0	0	0	0	0	0	0	0	0	0	0	0	0.00097371	0	0	0	0	0	0	0	0	0	0	0	0	0	0	0	0	0	0	0	0	0	0	0	0	0	0	0	0	0	0	0	0	0.00097371	0
Flavobacteriaceae	0.00194742	0	0	0	0	0	0	0	0	0	0	0	0	0	0	0	0	0	0	0	0	0	0	0	0	0	0	0	0	0	0	0	0	0	0	0	0	0	0	0	0.00097371	0	0	0.00097371	0	0	0	0	0
Frankiaceae	0.00584226	0	0	0	0	0	0	0	0	0	0	0	0	0	0	0	0	0	0	0	0	0	0	0	0	0	0	0	0	0	0	0	0	0	0	0	0	0	0	0	0	0	0	0	0.00389484	0	0	0	0
Frankiales	0.00097371	0	0	0	0	0	0	0	0	0	0	0	0	0	0	0	0	0	0	0	0	0	0	0	0	0	0	0	0	0	0	0	0	0	0	0	0	0	0	0	0	0	0	0	0.00097371	0	0	0	0
Gordoniaceae	0.00097371	0	0	0	0	0	0	0	0	0	0	0	0	0	0	0	0	0	0	0	0	0	0	0	0	0	0	0	0.00097371	0	0	0	0	0	0	0	0	0	0	0	0	0	0	0	0	0	0	0	0
Intrasporangiaceae	0.00486855	0	0	0	0	0	0	0	0	0	0	0	0	0	0	0	0	0	0	0	0	0	0	0	0	0	0	0	0	0	0	0	0	0	0	0	0	0	0	0	0	0	0	0	0.00486855	0	0	0	0
Jiangellaceae	0.00194742	0	0	0	0	0	0	0	0	0	0	0	0	0	0	0	0	0	0	0	0	0	0	0	0	0	0	0	0	0	0	0	0	0	0	0	0	0	0	0	0	0	0	0	0	0	0	0	0
Kineosporiaceae	0.00292113	0	0	0	0	0	0	0	0	0	0	0	0	0	0	0	0	0	0	0	0	0	0	0	0	0	0	0	0	0	0	0	0	0	0	0	0	0	0	0	0	0	0	0	0.00292113	0	0	0	0
Methylobacteriaceae	0.00778968	0	0	0	0	0	0	0	0	0	0	0	0	0	0	0.00194742	0	0	0	0	0.00097371	0	0	0	0	0	0	0	0	0	0.00194742	0	0	0	0	0	0	0	0	0	0	0.00097371	0	0	0.00194742	0	0	0	0
Methylococcaceae	0.00097371	0	0	0	0	0	0	0	0	0	0	0	0	0	0	0	0	0	0	0	0.00097371	0	0	0	0	0	0	0	0	0	0	0	0	0	0	0	0	0	0	0	0	0	0	0	0	0	0	0	0
Microbacteriaceae	0.0194742	0	0	0	0.00097371	0	0	0	0	0	0	0	0	0	0	0	0	0	0	0	0	0	0	0	0	0	0	0	0	0.00097371	0	0	0	0	0	0	0	0	0	0	0	0	0	0	0.00389484	0	0	0	0
Micrococcaceae	0.00194742	0	0	0	0	0	0	0	0	0	0	0	0	0	0	0	0	0	0	0	0	0	0	0	0	0	0	0	0	0	0	0	0	0	0	0	0	0	0	0	0	0	0	0	0.00194742	0	0	0	0
Micrococcales	0.00194742	0	0	0	0	0	0	0	0	0	0	0	0	0	0	0	0	0	0	0	0	0	0	0	0	0	0	0	0	0	0	0	0	0	0	0	0	0	0	0	0	0	0	0	0.00194742	0	0	0	0
Micromonosporaceae	0.00876339	0	0	0	0	0	0	0	0	0	0	0	0	0	0	0	0	0	0	0	0	0	0	0	0	0	0	0	0.00097371	0	0	0	0	0	0	0	0	0	0	0.00097371	0	0	0	0	0.00681597	0	0	0	0
Moraxellaceae	0.00097371	0	0	0	0	0	0	0	0	0	0	0	0	0	0	0	0	0	0	0	0.00097371	0	0	0	0	0	0	0	0	0	0	0	0	0	0	0	0	0	0	0	0	0	0	0	0	0	0	0	0
Mycobacteriaceae	0.0097371	0	0	0	0	0	0	0	0	0	0	0	0	0.00292113	0	0	0	0	0	0	0	0	0	0	0	0	0	0	0.00194742	0	0	0	0	0	0	0	0	0	0	0	0	0	0	0	0.00486855	0	0	0	0
Nocardiaceae	0.0116845	0	0	0	0	0	0	0	0	0	0	0	0	0	0	0	0	0	0	0	0	0	0	0	0	0	0	0	0.00097371	0	0	0	0	0	0	0	0	0	0.00097371	0	0	0	0	0	0.00876339	0	0	0	0
Nocardioidaceae	0.0126582	0	0	0	0	0	0	0	0	0	0	0	0	0	0	0	0	0	0	0	0	0	0	0	0	0	0	0	0	0	0	0	0	0	0	0	0	0	0	0	0	0	0	0	0.0126582	0	0	0	0
Oxalobacteraceae	0.00389484	0	0	0.00194742	0	0	0	0	0	0	0	0	0	0	0	0.00194742	0	0	0	0	0	0	0	0	0	0	0	0	0	0	0	0	0	0	0	0	0	0	0	0	0	0	0	0	0	0	0	0	0
Paenibacillaceae	0.00778968	0	0	0	0	0	0	0	0	0	0	0	0	0	0	0	0	0	0	0	0	0	0	0	0	0	0	0	0	0	0	0	0	0	0	0	0	0	0	0	0	0	0	0.00681597	0	0	0	0	0
Peptococcaceae	0.00194742	0	0	0	0	0	0	0	0	0	0	0	0	0	0	0	0	0	0	0	0	0	0	0	0	0	0	0	0	0	0	0	0	0	0	0	0	0	0	0	0	0	0	0.00194742	0	0	0	0	0
Phyllobacteriaceae	0.00389484	0	0.00097371	0	0	0	0	0	0	0	0	0	0	0	0	0.00194742	0	0	0	0	0	0	0	0	0	0	0	0	0	0	0	0	0	0	0	0	0	0	0	0	0	0.00097371	0	0	0	0	0	0	0
Propionibacteriaceae	0.00194742	0	0	0	0	0	0	0	0	0	0	0	0	0	0	0	0	0	0	0	0	0	0	0	0	0	0	0	0	0	0	0	0	0	0	0	0	0	0	0	0	0	0	0	0.00097371	0	0	0	0
Propionibacteriales	0.00097371	0	0	0	0	0	0	0	0	0	0	0	0	0	0	0	0	0	0	0	0	0	0	0	0	0	0	0	0	0	0	0	0	0	0	0	0	0	0	0	0	0	0	0	0	0	0	0	0
Pseudoalteromonadaceae	0.00097371	0	0	0	0	0	0	0	0	0	0	0	0	0	0	0	0	0	0	0	0	0	0	0	0	0	0	0	0	0	0	0	0	0	0	0	0	0	0	0	0	0	0	0	0	0	0	0	0
Pseudomonadaceae	0.0477118	0	0	0.00194742	0	0	0	0	0	0.00584226	0	0.00097371	0	0	0	0.00584226	0.00194742	0.00097371	0	0	0.0185005	0	0.00194742	0.00292113	0.00097371	0	0	0	0	0.00194742	0	0	0	0	0	0.00097371	0	0	0	0	0	0	0	0	0	0	0	0	0
Pseudonocardiaceae	0.0155794	0	0	0	0	0	0	0	0	0	0	0	0	0	0	0	0	0	0	0	0	0	0	0	0	0	0	0	0	0	0	0	0	0	0	0	0	0	0	0	0	0	0.00097371	0	0.00389484	0	0	0	0
Rhizobiaceae	0.00584226	0	0	0	0	0	0	0	0	0.00097371	0	0.00097371	0	0	0	0	0	0	0	0	0.00194742	0	0	0	0	0	0	0	0	0	0	0	0	0	0	0.00097371	0	0	0	0	0	0	0	0	0.00097371	0	0	0	0
Rhodanobacteraceae	0.023369	0	0	0	0	0	0	0	0	0	0	0	0	0	0	0	0	0	0	0	0.0214216	0	0	0	0	0	0	0	0	0	0	0	0	0	0	0	0	0	0	0	0.00097371	0	0	0	0.00097371	0	0	0	0
Rhodobacteraceae	0.00194742	0	0	0	0	0	0	0	0	0	0	0	0	0	0	0	0	0	0	0	0	0	0	0	0	0	0	0	0	0	0	0	0	0	0	0	0	0	0	0	0	0	0	0	0.00097371	0	0	0.00097371	0
Rhodocyclaceae	0.00097371	0	0	0.00097371	0	0	0	0	0	0	0	0	0	0	0	0	0	0	0	0	0	0	0	0	0	0	0	0	0	0	0	0	0	0	0	0	0	0	0	0	0	0	0	0	0	0	0	0	0
Rhodospirillaceae	0.00778968	0	0	0.00097371	0	0	0	0	0	0	0	0	0	0	0	0	0	0	0	0	0.00486855	0	0	0	0	0	0	0	0	0	0	0	0	0	0	0	0	0	0	0	0	0.00194742	0	0	0	0	0	0	0
Sphingobacteriaceae	0.00097371	0	0	0	0	0	0	0	0	0	0	0	0	0	0	0	0	0	0	0	0	0	0	0	0	0	0	0	0	0	0	0	0	0	0	0	0	0	0	0	0	0	0	0	0	0	0	0	0
Sphingomonadaceae	0.00486855	0	0.00097371	0	0	0	0	0	0	0	0	0	0	0	0	0	0	0	0	0	0.00194742	0	0	0	0	0	0	0	0	0	0	0	0	0	0	0	0	0	0	0	0	0	0	0	0.00097371	0	0.00097371	0	0
Streptococcaceae	0.00097371	0	0	0	0	0	0	0	0	0	0	0	0	0	0	0	0	0	0	0	0	0	0	0	0	0	0	0	0	0	0	0	0	0	0	0	0	0	0	0	0	0	0	0	0	0	0	0	0
Streptomycetaceae	0.106134	0	0	0	0	0	0	0	0	0	0	0	0	0	0	0	0	0	0	0	0	0	0	0	0	0	0	0.00292113	0.00389484	0.00486855	0	0.00194742	0	0	0	0	0.00097371	0	0	0	0	0	0.00097371	0.00292113	0.00778968	0	0	0	0.00389484
Streptosporangiaceae	0.00292113	0	0	0	0	0	0	0	0	0	0	0	0	0	0	0	0	0	0	0	0	0	0	0	0	0	0	0	0	0	0	0	0	0	0	0	0	0	0	0	0	0	0	0	0.00292113	0	0	0	0
Thermomonosporaceae	0.00292113	0	0	0	0	0	0	0	0	0	0	0	0	0	0	0	0	0	0	0	0	0	0	0	0	0	0	0	0.00097371	0.00097371	0	0	0	0	0	0	0	0	0	0	0	0	0	0	0.00097371	0	0	0	0
Unclassified	0.0564752	0.00097371	0.00097371	0.00292113	0	0	0	0	0	0.00876339	0	0.00194742	0	0	0.00584226	0.00778968	0	0	0.00097371	0	0.00681597	0	0	0	0	0	0	0	0	0	0.00194742	0	0	0	0	0.00292113	0.00097371	0	0	0	0	0	0	0.00194742	0.00486855	0	0	0	0
Xanthobacteraceae	0.00292113	0	0	0	0	0	0	0	0	0.00194742	0	0	0	0	0	0	0	0	0	0	0	0	0	0	0	0	0	0	0	0	0	0	0	0	0	0	0	0	0	0	0	0	0	0	0	0	0	0	0
Xanthomonadaceae	0.0253165	0.00097371	0	0	0	0	0	0.00097371	0	0	0	0	0	0	0	0.00194742	0	0	0	0	0.00194742	0	0.00292113	0	0	0	0	0	0	0	0.00097371	0	0	0	0	0.0146056	0	0	0	0	0	0	0	0	0	0	0.00097371	0	0
Yersiniaceae	0.00389484	0	0	0	0	0	0	0	0	0	0	0	0	0	0	0	0	0	0	0	0	0	0	0	0	0	0	0	0	0.00097371	0.00194742	0	0	0	0	0.00097371	0	0	0	0	0	0	0	0	0	0	0	0	0
NST3, N = 1095		aac(3)-I	abcA	acrB	acrF	adeB	adeF	adeJ	ADP-ribosylating_transferase_arr	amrB	arnA	AxyY	bacA	BJP-1	bpeF	Burkholderia_pseudomallei_Omp38	ceoB	chloramphenicol_exporter	emrB	emrE	emrK	ermO	floR	major_facilitator_superfamily_transporter	mdtB	mdtC	metallo-beta-lactamase	mexB	mexD	mexE	mexF	MexK	mexN	mexT	mexW	mexX	mfpA	mgtA	mtrA	multidrug_ABC_transporter	MuxB	MuxC	oleC	oleD	opcM	oprA	oprC	oqxB	otrA
	Total	0.000913242	0.000913242	0.0228311	0.000913242	0.000913242	0.0283105	0.000913242	0.00365297	0.00730594	0.000913242	0.000913242	0.0493151	0.00639269	0.086758	0.000913242	0.121461	0.000913242	0.000913242	0.000913242	0.000913242	0.000913242	0.00547945	0.000913242	0.0429224	0.00913242	0.00182648	0.00365297	0.00182648	0.0292237	0.0931507	0.00821918	0.00182648	0.00182648	0.00456621	0.00821918	0.000913242	0.00273973	0.0118721	0.0356164	0.0246575	0.00365297	0.00547945	0.000913242	0.00639269	0.000913242	0.0100457	0.0146119	0.00273973
Acetobacteraceae	0.00365297	0	0	0.000913242	0	0	0	0	0	0	0	0	0	0	0	0	0	0	0	0	0	0	0	0	0.00182648	0	0	0	0	0	0	0	0	0	0	0	0	0	0	0	0	0	0	0	0	0	0	0	0
Alcaligenaceae	0.0136986	0	0	0	0	0	0.00730594	0	0	0	0	0	0.000913242	0	0	0	0.000913242	0	0	0	0	0	0	0	0.00182648	0.000913242	0	0	0	0	0.00182648	0	0	0	0	0	0	0	0	0	0	0	0	0	0	0	0	0	0
Bacillaceae	0.00365297	0	0	0	0	0	0	0	0	0	0	0	0	0	0	0	0	0	0	0	0	0	0	0	0	0	0	0	0	0	0	0	0	0	0	0	0	0	0	0	0	0	0	0	0	0	0	0	0
Bacillales	0.000913242	0	0	0	0	0	0	0	0	0	0	0	0	0	0	0	0	0	0	0	0	0	0	0	0	0	0	0	0	0	0	0	0	0	0	0	0	0	0	0	0	0	0	0	0	0	0	0	0
Beijerinckiaceae	0.00182648	0	0	0	0	0	0	0	0	0	0	0	0	0	0	0	0	0	0	0	0	0	0	0	0.000913242	0	0	0	0	0	0	0	0	0	0	0	0	0	0	0	0.000913242	0	0	0	0	0	0	0	0
Beutenbergiaceae	0.000913242	0	0	0	0	0	0	0	0	0	0	0	0	0	0	0	0	0	0	0	0	0	0	0	0	0	0	0	0	0	0	0	0	0	0	0	0	0	0	0	0	0	0	0	0	0	0	0	0
Bogoriellaceae	0.000913242	0	0	0	0	0	0	0	0	0	0	0	0	0	0	0	0	0	0	0	0	0	0	0	0	0	0	0	0	0	0	0	0	0	0	0	0	0	0	0	0	0	0	0	0	0	0	0	0
Bradyrhizobiaceae	0.0520548	0	0	0.000913242	0.000913242	0	0.000913242	0	0	0	0	0	0.000913242	0.00639269	0.00365297	0	0.00456621	0	0	0	0	0	0	0.000913242	0.00547945	0.000913242	0	0.000913242	0.00182648	0	0.00821918	0	0	0	0.00365297	0	0	0	0	0.00547945	0.00365297	0	0	0	0	0	0	0	0
Brucellaceae	0.000913242	0	0	0	0	0	0	0	0	0	0	0	0	0	0	0	0	0	0	0	0	0	0	0	0	0	0	0	0	0	0	0	0	0	0	0	0	0	0	0	0	0	0	0	0	0	0	0	0
Burkholderiaceae	0.388128	0	0	0.0146119	0	0.000913242	0.0100457	0	0	0.00639269	0	0	0.0401826	0	0.0721461	0.000913242	0.107763	0	0.000913242	0	0.000913242	0	0	0	0.0127854	0.00273973	0	0.000913242	0	0.0292237	0.00730594	0	0	0	0	0.00821918	0	0	0	0.0127854	0.0100457	0.00273973	0	0	0.00639269	0.000913242	0.00913242	0.000913242	0
Catenulisporaceae	0.000913242	0	0	0	0	0	0	0	0	0	0	0	0	0	0	0	0	0	0	0	0	0	0	0	0	0	0	0	0	0	0	0	0	0	0	0	0	0	0	0	0	0	0	0	0	0	0	0	0
Caulobacteraceae	0.00182648	0	0	0	0	0	0	0	0	0	0	0	0	0	0	0	0	0	0	0	0	0	0	0	0	0	0.00182648	0	0	0	0	0	0	0	0	0	0	0	0	0	0	0	0	0	0	0	0	0	0
Cellulomonadaceae	0.000913242	0	0	0	0	0	0	0	0	0	0	0	0	0	0	0	0	0	0	0	0	0	0	0	0	0	0	0	0	0	0	0	0	0	0	0	0	0	0	0	0	0	0	0	0	0	0	0	0
Chitinophagaceae	0.00273973	0	0	0	0	0	0	0	0	0	0	0	0	0	0	0	0	0	0	0	0	0	0	0	0	0	0	0	0	0	0	0	0	0	0	0	0	0	0	0	0	0	0	0	0	0	0	0	0
Chromobacteriaceae	0.000913242	0	0	0	0	0	0	0	0	0	0	0	0	0	0	0	0	0	0	0	0	0	0	0	0	0	0	0	0	0	0.000913242	0	0	0	0	0	0	0	0	0	0	0	0	0	0	0	0	0	0
Clostridiaceae	0.000913242	0	0	0	0	0	0	0	0	0	0	0	0	0	0	0	0	0	0	0	0	0	0	0	0	0	0	0	0	0	0	0	0	0	0	0	0	0	0	0	0	0	0	0	0	0	0	0	0
Comamonadaceae	0.0136986	0	0	0.000913242	0	0	0	0	0	0.000913242	0	0	0.00456621	0	0.00182648	0	0	0	0	0	0	0	0	0	0.000913242	0	0	0	0	0	0	0.00365297	0	0	0	0	0	0	0	0	0	0	0	0	0	0	0	0	0
Corynebacteriaceae	0.000913242	0	0	0	0	0	0	0	0	0	0	0	0	0	0	0	0	0	0	0	0	0	0	0	0	0	0	0	0	0	0	0	0	0	0	0	0	0	0	0	0	0	0	0	0	0	0	0	0
Corynebacteriales	0.000913242	0	0	0	0	0	0	0	0	0	0	0	0	0	0	0	0	0	0	0	0	0	0	0	0	0	0	0	0	0	0	0	0	0	0	0	0	0	0	0	0	0	0	0	0	0	0	0	0
Enterobacteriaceae	0.0118721	0	0	0.000913242	0	0	0.000913242	0	0	0	0	0	0	0	0	0	0	0	0	0	0	0	0	0	0.000913242	0	0	0	0	0	0.00365297	0	0	0	0	0	0	0	0	0.00182648	0	0	0	0	0	0	0	0.00365297	0
Erwiniaceae	0.00182648	0	0	0	0	0	0	0	0	0	0	0	0	0	0	0	0	0	0	0	0	0	0	0	0.00182648	0	0	0	0	0	0	0	0	0	0	0	0	0	0	0	0	0	0	0	0	0	0	0	0
Erythrobacteraceae	0.000913242	0	0	0	0	0	0	0	0	0	0	0	0	0	0	0	0	0	0	0	0	0	0	0	0	0	0	0	0	0	0	0	0	0	0	0	0	0	0	0	0	0	0	0	0	0	0	0	0
Flavobacteriaceae	0.00182648	0	0	0	0	0	0	0	0.000913242	0	0	0	0	0	0	0	0	0	0	0	0	0	0	0	0	0	0	0	0	0	0	0	0	0	0	0	0	0	0	0	0	0	0	0	0	0	0	0	0
Frankiaceae	0.00821918	0	0	0	0	0	0	0	0	0	0	0	0	0	0	0	0	0	0	0	0	0	0	0	0	0	0	0	0	0	0	0	0	0	0	0	0	0	0	0	0	0	0	0	0	0	0	0	0
Frankiales	0.00273973	0	0	0	0	0	0	0	0	0	0	0	0	0	0	0	0	0	0	0	0	0	0	0	0	0	0	0	0	0	0	0	0	0	0	0	0	0	0	0	0	0	0	0	0	0	0	0	0
Glycomycetaceae	0.000913242	0	0	0	0	0	0	0	0	0	0	0	0	0	0	0	0	0	0	0	0	0	0	0	0	0	0	0	0	0	0	0	0	0	0	0	0	0	0	0	0	0	0	0	0	0	0	0	0
Gordoniaceae	0.00273973	0	0	0	0	0	0	0	0	0	0	0	0	0	0	0	0	0	0	0	0	0	0	0	0	0	0	0	0	0	0	0	0	0	0	0	0	0	0.000913242	0	0	0	0	0	0	0	0	0	0
Intrasporangiaceae	0.000913242	0	0	0	0	0	0	0	0	0	0	0	0	0	0	0	0	0	0	0	0	0	0	0	0	0	0	0	0	0	0	0	0	0	0	0	0	0	0	0	0	0	0	0	0	0	0	0	0
Jiangellaceae	0.00456621	0	0	0	0	0	0	0	0	0	0	0	0	0	0	0	0	0	0	0	0	0	0	0	0	0	0	0	0	0	0	0	0	0	0	0	0	0	0	0	0	0	0	0	0	0	0	0	0
Labilitrichaceae	0.000913242	0	0	0	0	0	0	0	0	0	0	0	0	0	0	0	0	0	0	0	0	0	0	0	0	0	0	0	0	0	0	0	0	0	0	0	0	0	0	0	0.000913242	0	0	0	0	0	0	0	0
Methylobacteriaceae	0.00273973	0	0	0	0	0	0	0	0	0	0	0	0	0	0	0	0	0	0	0	0	0	0	0	0	0.000913242	0	0	0	0	0.000913242	0	0	0	0	0	0	0	0	0	0	0.000913242	0	0	0	0	0	0	0
Methyloceanibacter	0.000913242	0	0	0	0	0	0	0	0	0	0	0	0	0	0	0	0	0	0	0	0	0	0	0	0	0	0	0	0	0	0	0	0	0	0	0	0	0	0	0	0	0	0	0	0	0	0	0	0
Methylococcaceae	0.000913242	0	0	0	0	0	0	0	0	0	0	0	0	0	0	0	0	0	0	0	0	0	0	0	0	0	0	0	0	0	0	0	0	0	0	0	0	0	0	0	0.000913242	0	0	0	0	0	0	0	0
Microbacteriaceae	0.0219178	0	0.000913242	0	0	0	0	0	0.00182648	0	0	0	0	0	0	0	0	0	0	0	0	0	0	0	0	0	0	0	0	0	0	0	0	0	0	0	0	0	0	0	0	0	0	0	0	0	0	0	0
Micrococcaceae	0.00273973	0	0	0	0	0	0	0	0	0	0	0	0	0	0	0	0	0	0	0	0	0	0	0	0	0	0	0	0	0	0	0	0	0	0	0	0	0	0.000913242	0	0	0	0	0	0	0	0	0	0
Micrococcales	0.000913242	0	0	0	0	0	0	0	0.000913242	0	0	0	0	0	0	0	0	0	0	0	0	0	0	0	0	0	0	0	0	0	0	0	0	0	0	0	0	0	0	0	0	0	0	0	0	0	0	0	0
Micromonosporaceae	0.0136986	0	0	0	0	0	0	0	0	0	0	0	0	0	0	0	0	0	0	0	0	0	0	0	0	0	0	0	0	0	0	0	0	0	0	0	0	0	0	0	0	0	0	0	0	0	0	0	0.000913242
Minicystis	0.000913242	0	0	0	0	0	0	0	0	0	0	0	0	0	0	0	0	0	0	0	0	0	0	0	0	0	0	0	0	0	0	0	0	0	0	0	0	0	0	0	0	0	0	0	0	0	0	0	0
Mitsuaria	0.00182648	0	0	0	0	0	0	0	0	0	0	0	0	0	0.000913242	0	0.000913242	0	0	0	0	0	0	0	0	0	0	0	0	0	0	0	0	0	0	0	0	0	0	0	0	0	0	0	0	0	0	0	0
Moraxellaceae	0.00273973	0	0	0	0	0	0	0	0	0	0	0	0	0	0	0	0	0	0	0	0	0	0	0	0	0	0	0	0	0	0.00182648	0	0	0	0	0	0	0	0	0.000913242	0	0	0	0	0	0	0	0	0
Mycobacteriaceae	0.0136986	0	0	0	0	0	0	0	0	0	0	0	0	0	0	0	0	0	0	0.000913242	0	0	0	0	0	0	0	0	0	0	0	0	0	0	0	0	0.000913242	0	0.00182648	0	0	0	0	0	0	0	0	0	0
Nakamurellaceae	0.000913242	0	0	0	0	0	0	0	0	0	0	0	0	0	0	0	0	0	0	0	0	0	0	0	0	0	0	0	0	0	0	0	0	0	0	0	0	0	0	0	0	0	0	0	0	0	0	0	0
Nocardiaceae	0.0164384	0	0	0	0	0	0	0	0	0	0	0	0	0	0	0	0	0	0	0	0	0	0	0	0	0	0	0	0	0	0	0	0	0	0	0	0	0	0.00182648	0.000913242	0	0	0	0	0	0	0	0	0
Nocardioidaceae	0.0173516	0	0	0	0	0	0	0	0	0	0	0	0	0	0	0	0	0	0	0	0	0	0	0	0	0	0	0	0	0	0	0	0	0	0	0	0	0	0.000913242	0	0	0	0	0	0	0	0	0	0
Nocardiopsaceae	0.00182648	0	0	0	0	0	0	0	0	0	0	0	0	0	0	0	0	0	0	0	0	0	0	0	0	0	0	0	0	0	0	0	0	0	0	0	0	0	0	0	0	0	0	0	0	0	0	0	0
Nostocaceae	0.000913242	0	0	0	0	0	0	0	0	0	0	0	0	0	0	0	0	0	0	0	0	0	0	0	0	0	0	0	0	0	0	0	0	0	0	0	0	0	0	0	0	0	0	0	0	0	0	0	0
Oxalobacteraceae	0.00456621	0	0	0	0	0	0.000913242	0	0	0	0	0	0	0	0.00182648	0	0.000913242	0	0	0	0	0	0	0	0	0	0	0	0	0	0	0	0	0	0	0	0	0	0	0	0.000913242	0	0	0	0	0	0	0	0
Paenibacillaceae	0.00730594	0	0	0	0	0	0	0	0	0	0	0	0	0	0	0	0	0	0	0	0	0	0	0	0	0	0	0	0	0	0	0	0	0	0	0	0	0	0	0	0	0	0	0	0	0	0	0	0
Pectobacteriaceae	0.00182648	0	0	0	0	0	0	0	0	0	0	0	0	0	0	0	0	0	0	0	0	0	0	0	0	0	0	0	0	0	0.00182648	0	0	0	0	0	0	0	0	0	0	0	0	0	0	0	0	0	0
Peptococcaceae	0.000913242	0	0	0	0	0	0	0	0	0	0	0	0	0	0	0	0	0	0	0	0	0	0	0	0	0	0	0	0	0	0	0	0	0	0	0	0	0	0	0	0	0	0	0	0	0	0	0	0
Phyllobacteriaceae	0.00639269	0	0	0.000913242	0	0	0	0	0	0	0	0	0.00182648	0	0	0	0	0	0	0	0	0	0	0	0.00182648	0	0	0.000913242	0	0	0	0	0	0	0	0	0	0	0	0	0	0	0	0	0	0	0	0	0
Polymorphum	0.000913242	0	0	0	0	0	0	0	0	0	0	0	0	0	0	0	0	0	0	0	0	0	0	0	0	0	0	0	0	0	0	0	0	0	0	0	0	0	0	0	0	0	0	0	0	0	0	0	0
Propionibacteriaceae	0.00365297	0	0	0	0	0	0	0	0	0	0	0	0	0	0	0	0	0	0	0	0	0	0	0	0	0	0	0	0	0	0	0	0	0	0	0	0	0	0.000913242	0	0	0	0	0	0	0	0	0	0
Pseudomonadaceae	0.0520548	0	0	0.000913242	0	0	0.00456621	0	0	0	0.000913242	0	0	0	0.00182648	0	0.000913242	0	0	0	0	0	0.000913242	0	0.00182648	0.00182648	0	0	0	0	0.0237443	0.00182648	0	0.00182648	0.000913242	0	0	0	0	0.000913242	0.00182648	0	0	0	0	0	0.000913242	0.00273973	0
Pseudonocardiaceae	0.0219178	0	0	0	0	0	0	0	0	0	0	0	0	0	0	0	0	0	0	0	0	0	0	0	0	0	0	0	0	0	0	0	0	0	0	0	0	0	0.000913242	0	0	0	0	0	0	0	0	0	0
Pseudorhodoplanes	0.000913242	0	0	0	0	0	0	0	0	0	0	0	0	0	0	0	0	0	0	0	0	0	0	0	0	0	0	0	0	0	0.000913242	0	0	0	0	0	0	0	0	0	0	0	0	0	0	0	0	0	0
Rhizobiaceae	0.0109589	0	0	0	0	0	0.00182648	0	0	0	0	0.000913242	0	0	0.00365297	0	0.00182648	0	0	0	0	0	0	0	0	0	0	0	0	0	0.000913242	0	0	0	0	0	0	0	0	0.00182648	0	0	0	0	0	0	0	0	0
Rhodanobacteraceae	0.0347032	0	0	0	0	0	0	0	0	0	0	0	0	0	0	0	0	0	0	0	0	0	0	0	0	0	0	0	0	0	0.0310502	0	0	0	0	0	0	0	0	0	0	0	0	0	0	0	0	0	0
Rhodobacteraceae	0.00365297	0	0	0	0	0	0	0.000913242	0	0	0	0	0	0	0	0	0	0	0	0	0	0	0.000913242	0	0	0	0	0	0	0	0	0	0	0	0	0	0	0	0	0.000913242	0	0	0	0	0	0	0	0	0
Rhodospirillaceae	0.00547945	0	0	0	0	0	0.000913242	0	0	0	0	0	0	0	0	0	0	0	0	0	0	0	0	0	0.000913242	0	0	0	0	0	0	0	0	0	0	0	0	0	0	0	0	0	0	0	0	0	0	0	0
Shewanellaceae	0.000913242	0	0	0	0	0	0	0	0	0	0	0	0	0	0	0	0	0	0	0	0	0	0	0	0	0	0	0	0	0	0	0	0	0	0	0	0	0	0	0	0	0	0	0	0	0	0	0	0
Sphingobacteriaceae	0.00273973	0	0	0	0	0	0	0	0	0	0	0	0	0	0	0	0	0	0	0	0	0	0	0	0	0	0	0	0	0	0	0	0	0	0	0	0	0	0	0	0	0	0	0	0	0	0	0	0
Sphingomonadaceae	0.00273973	0	0	0.000913242	0	0	0	0	0	0	0	0	0	0	0	0	0	0	0	0	0	0	0	0	0	0	0	0.000913242	0	0	0	0	0	0	0	0	0	0	0	0	0	0	0	0	0	0	0	0	0
Streptomycetaceae	0.126941	0	0	0	0	0	0	0	0	0	0	0	0	0	0	0	0	0.000913242	0	0	0	0.000913242	0	0	0	0	0	0	0	0	0	0	0	0	0	0	0	0.00273973	0.00365297	0.00913242	0	0	0.00547945	0.000913242	0	0	0	0	0.00182648
Thermomonosporaceae	0.000913242	0	0	0	0	0	0	0	0	0	0	0	0	0	0	0	0	0	0	0	0	0	0	0	0	0	0	0	0	0	0	0	0	0	0	0	0	0	0	0	0	0	0	0	0	0	0	0	0
Unclassified	0.0630137	0	0	0.000913242	0	0	0.000913242	0	0	0	0	0	0.000913242	0	0.000913242	0	0.00182648	0	0	0	0	0	0.00365297	0	0.00730594	0.00182648	0	0	0	0	0.00913242	0	0.000913242	0	0	0	0	0	0	0.000913242	0.00547945	0	0	0	0	0	0	0.00273973	0
Xanthobacteraceae	0.00182648	0	0	0	0	0	0	0	0	0	0	0	0	0	0	0	0.00182648	0	0	0	0	0	0	0	0	0	0	0	0	0	0	0	0	0	0	0	0	0	0	0	0	0	0	0	0	0	0	0	0
Xanthomonadaceae	0.0146119	0.000913242	0	0	0	0	0	0	0	0	0	0	0	0	0	0	0	0	0	0	0	0	0	0	0.00365297	0	0	0	0	0	0.000913242	0.00273973	0	0	0	0	0	0	0	0	0	0	0	0	0	0	0	0.00456621	0
Yersiniaceae	0.00273973	0	0	0.000913242	0	0	0	0	0	0	0	0	0	0	0	0	0	0	0	0	0	0	0	0	0.000913242	0	0	0	0	0	0	0	0.000913242	0	0	0	0	0	0	0	0	0	0	0	0	0	0	0	0
[truncated: 32 more columns]

## Sheet: Tab 10
GSC, N= 613		aminoglycoside	bacitracin	beta-lactam	fluoroquinolone	fosmidomycin	glycopeptide	MLS	multidrug	nitroimidazole	phenicol	pleuromutilin	polymyxin	rifamycin	sulfonamide	tetracycline	triclosan	unclassified
	Total	0.00163132	0.0799347	0.045677	0.00163132	0.0146819	0.0750408	0.00326264	0.631321	0.00326264	0.00815661	0.00163132	0.00163132	0.0538336	0.0130506	0.0619902	0.00163132	0.00163132
Acetobacteraceae	0.00489396	0	0	0	0	0	0	0	0.00489396	0	0	0	0	0	0	0	0	0
Acidobacteriaceae	0.00489396	0	0	0	0	0	0	0	0.00489396	0	0	0	0	0	0	0	0	0
Alcaligenaceae	0.0424144	0	0.0114192	0.00326264	0	0	0	0	0.0277325	0	0	0	0	0	0	0	0	0
Bacillaceae	0.0130506	0	0	0	0	0	0.00163132	0	0	0	0	0	0	0.00978793	0	0.00163132	0	0
Bacillales	0.00652529	0	0	0	0	0	0	0	0	0	0	0.00163132	0	0.00489396	0	0	0	0
Bradyrhizobiaceae	0.0522023	0	0	0.0277325	0	0	0	0	0.0244698	0	0	0	0	0	0	0	0	0
Burkholderiaceae	0.319739	0	0.045677	0.0114192	0	0.00815661	0	0	0.254486	0	0	0	0	0	0	0	0	0
Caulobacteraceae	0.00815661	0	0	0	0	0	0	0	0.00815661	0	0	0	0	0	0	0	0	0
Chitinophagaceae	0.00163132	0	0	0	0	0	0	0	0	0	0	0	0	0.00163132	0	0	0	0
Christensenellaceae	0.00163132	0	0	0	0	0	0	0	0.00163132	0	0	0	0	0	0	0	0	0
Chromobacteriaceae	0.00163132	0	0	0	0	0	0	0.00163132	0	0	0	0	0	0	0	0	0	0
Comamonadaceae	0.0375204	0.00163132	0.0195759	0	0	0	0	0	0.0163132	0	0	0	0	0	0	0	0	0
Corynebacteriaceae	0.00326264	0	0	0	0	0	0	0	0.00326264	0	0	0	0	0	0	0	0	0
Corynebacteriales	0.00163132	0	0	0	0	0	0	0	0.00163132	0	0	0	0	0	0	0	0	0
Cytophagaceae	0.00163132	0	0	0	0	0	0	0	0	0	0	0	0	0.00163132	0	0	0	0
Enterobacteriaceae	0.0146819	0	0.00163132	0	0	0	0	0	0.0114192	0.00163132	0	0	0	0	0	0	0	0
Erwiniaceae	0.0228385	0	0	0	0.00163132	0.00163132	0	0	0.0146819	0.00163132	0	0	0.00163132	0	0	0	0	0.00163132
Erythrobacteraceae	0.0146819	0	0	0	0	0	0	0	0.00163132	0	0.00489396	0	0	0	0.00163132	0.00652529	0	0
Flavobacteriaceae	0.00163132	0	0	0	0	0	0	0	0	0	0	0	0	0.00163132	0	0	0	0
Frankiaceae	0.00163132	0	0	0	0	0	0	0	0.00163132	0	0	0	0	0	0	0	0	0
Frankiales	0.00326264	0	0	0	0	0	0	0	0.00326264	0	0	0	0	0	0	0	0	0
Geodermatophilaceae	0.00163132	0	0	0	0	0	0	0	0	0	0	0	0	0.00163132	0	0	0	0
Gordoniaceae	0.00163132	0	0	0	0	0	0	0	0	0	0	0	0	0.00163132	0	0	0	0
Hafniaceae	0.00163132	0	0	0	0	0	0	0	0.00163132	0	0	0	0	0	0	0	0	0
Hahellaceae	0.00163132	0	0	0	0	0	0	0	0.00163132	0	0	0	0	0	0	0	0	0
Halothiobacillaceae	0.00163132	0	0	0	0	0	0	0	0.00163132	0	0	0	0	0	0	0	0	0
Hyphomicrobiaceae	0.00163132	0	0	0	0	0	0	0	0.00163132	0	0	0	0	0	0	0	0	0
Luteimicrobium	0.00163132	0	0	0	0	0	0	0	0	0	0	0	0	0	0	0.00163132	0	0
Methylibium	0.00326264	0	0	0	0	0	0	0	0.00326264	0	0	0	0	0	0	0	0	0
Methylobacteriaceae	0.00815661	0	0	0	0	0	0	0	0.00815661	0	0	0	0	0	0	0	0	0
Methylocystaceae	0.00326264	0	0	0	0	0.00163132	0	0	0.00163132	0	0	0	0	0	0	0	0	0
Microbacteriaceae	0.0685155	0	0	0	0	0	0.00978793	0	0.0277325	0	0	0	0	0.00489396	0	0.0261011	0	0
Micromonosporaceae	0.00489396	0	0	0	0	0	0.00326264	0	0.00163132	0	0	0	0	0	0	0	0	0
Moraxellaceae	0.00163132	0	0	0	0	0	0	0	0.00163132	0	0	0	0	0	0	0	0	0
Mycobacteriaceae	0.00326264	0	0	0	0	0	0	0	0.00326264	0	0	0	0	0	0	0	0	0
Nocardiaceae	0.00652529	0	0	0	0	0	0	0	0	0	0	0	0	0.00326264	0	0.00326264	0	0
Nocardioidaceae	0.0130506	0	0	0	0	0	0.00978793	0	0.00326264	0	0	0	0	0	0	0	0	0
Nocardiopsaceae	0.00326264	0	0	0	0	0	0	0	0	0	0	0	0	0.00326264	0	0	0	0
Oscillospiraceae	0.00163132	0	0	0	0	0	0.00163132	0	0	0	0	0	0	0	0	0	0	0
Oxalobacteraceae	0.00815661	0	0	0	0	0	0	0	0.00815661	0	0	0	0	0	0	0	0	0
Paenibacillaceae	0.040783	0	0	0	0	0	0.0146819	0.00163132	0	0	0.00326264	0	0	0.00978793	0	0.0114192	0	0
Pectobacteriaceae	0.00163132	0	0	0	0	0	0	0	0.00163132	0	0	0	0	0	0	0	0	0
Peptococcaceae	0.00326264	0	0	0	0	0	0	0	0	0	0	0	0	0.00326264	0	0	0	0
Phyllobacteriaceae	0.00163132	0	0	0	0	0	0	0	0.00163132	0	0	0	0	0	0	0	0	0
Propionibacteriaceae	0.00489396	0	0	0	0	0	0.00163132	0	0.00163132	0	0	0	0	0	0	0.00163132	0	0
Pseudomonadaceae	0.050571	0	0	0	0	0	0	0	0.050571	0	0	0	0	0	0	0	0	0
Pseudonocardiaceae	0.00326264	0	0	0	0	0	0	0	0	0	0	0	0	0.00163132	0	0.00163132	0	0
Pseudorhodoplanes	0.00163132	0	0	0	0	0	0	0	0.00163132	0	0	0	0	0	0	0	0	0
Rhizobiaceae	0.0114192	0	0	0	0	0	0	0	0.0114192	0	0	0	0	0	0	0	0	0
Rhodanobacteraceae	0.0244698	0	0	0	0	0.00326264	0	0	0.0212072	0	0	0	0	0	0	0	0	0
Rhodobacteraceae	0.00978793	0	0	0	0	0	0	0	0.00326264	0	0	0	0	0	0.00652529	0	0	0
Rhodocyclaceae	0.00326264	0	0.00163132	0	0	0	0	0	0.00163132	0	0	0	0	0	0	0	0	0
Rhodospirillaceae	0.0130506	0	0	0	0	0	0	0	0.0130506	0	0	0	0	0	0	0	0	0
Sphingobacteriaceae	0.00163132	0	0	0	0	0	0	0	0	0	0	0	0	0.00163132	0	0	0	0
Sphingomonadaceae	0.0261011	0	0	0	0	0	0	0	0.0261011	0	0	0	0	0	0	0	0	0
Streptococcaceae	0.00163132	0	0	0	0	0	0	0	0	0	0	0	0	0	0	0.00163132	0	0
Streptomycetaceae	0.0309951	0	0	0	0	0	0.0277325	0	0.00163132	0	0	0	0	0.00163132	0	0	0	0
Thiomonas	0.00163132	0	0	0	0	0	0	0	0.00163132	0	0	0	0	0	0	0	0	0
Unclassified	0.0522023	0	0	0.00163132	0	0	0.00489396	0	0.0309951	0	0	0	0	0.00163132	0.00489396	0.00652529	0.00163132	0
Xanthobacteraceae	0.00489396	0	0	0	0	0	0	0	0.00489396	0	0	0	0	0	0	0	0	0
Xanthomonadaceae	0.0114192	0	0	0.00163132	0	0	0	0	0.00978793	0	0	0	0	0	0	0	0	0
Yersiniaceae	0.00163132	0	0	0	0	0	0	0	0.00163132	0	0	0	0	0	0	0	0	0
Zoogloeaceae	0.00163132	0	0	0	0	0	0	0	0.00163132	0	0	0	0	0	0	0	0	0
GST1, N = 671		aminoglycoside	aminoglycoside/aminocoumarin	antibacterial-free-fatty-acids	bacitracin	beta-lactam	fluoroquinolone	fosmidomycin	glycopeptide	MLS	multidrug	nitroimidazole	peptide	phenicol	pleuromutilin	polymyxin	rifamycin	sulfonamide	tetracycline	triclosan	unclassified
	Total	0.0193741	0.00894188	0.00149031	0.0774963	0.0655738	0.00596125	0.0178838	0.04769	0.00298063	0.645306	0.0104322	0.00149031	0.00447094	0.00149031	0.00596125	0.0298063	0.00298063	0.0327869	0.00149031	0.0163934
Acetobacteraceae	0.00149031	0	0	0	0	0	0	0	0	0	0.00149031	0	0	0	0	0	0	0	0	0	0
Acidobacteriaceae	0.00298063	0	0	0	0	0	0	0	0	0	0.00298063	0	0	0	0	0	0	0	0	0	0
Alcaligenaceae	0.0312966	0	0	0	0.00298063	0	0	0.00149031	0	0	0.0268256	0	0	0	0	0	0	0	0	0	0
Aurantimonadaceae	0.00298063	0	0	0	0	0	0	0	0	0	0.00149031	0	0	0	0	0	0.00149031	0	0	0	0
Bacillaceae	0.00447094	0	0	0	0	0	0	0	0	0	0	0	0	0	0	0	0.00447094	0	0	0	0
Bacteroidales	0.00447094	0	0	0	0	0	0	0	0	0	0	0	0	0	0	0	0	0	0.00447094	0	0
Beijerinckiaceae	0.00149031	0	0	0	0	0	0	0	0	0	0.00149031	0	0	0	0	0	0	0	0	0	0
Bogoriellaceae	0.00149031	0	0	0	0	0	0	0	0	0	0.00149031	0	0	0	0	0	0	0	0	0	0
Bradyrhizobiaceae	0.0819672	0	0	0	0	0.0387481	0	0	0	0	0.0417288	0	0	0	0	0	0	0	0	0.00149031	0
Burkholderiaceae	0.308495	0	0	0.00149031	0.0491803	0.0208644	0	0.00745156	0	0	0.229508	0	0	0	0	0	0	0	0	0	0
Caulobacteraceae	0.00447094	0	0	0	0	0.00149031	0	0	0	0	0.00298063	0	0	0	0	0	0	0	0	0	0
Chitinophagaceae	0.00596125	0	0	0	0	0	0	0	0	0	0	0	0	0	0	0	0.00149031	0	0.00447094	0	0
Comamonadaceae	0.0312966	0	0	0	0.0119225	0	0	0	0	0	0.0193741	0	0	0	0	0	0	0	0	0	0
Cytophagaceae	0.00149031	0	0	0	0	0	0	0	0	0	0	0	0	0	0	0	0.00149031	0	0	0	0
Enterobacteriaceae	0.0223547	0.00298063	0	0	0	0	0	0	0	0.00149031	0.0149031	0	0	0	0	0.00149031	0	0	0	0	0.00149031
Erwiniaceae	0.162444	0.0163934	0.00894188	0	0.00894188	0.00149031	0.00596125	0.00596125	0	0	0.0834575	0.0104322	0.00149031	0	0	0.00447094	0	0	0	0	0.0149031
Erythrobacteraceae	0.00149031	0	0	0	0.00149031	0	0	0	0	0	0	0	0	0	0	0	0	0	0	0	0
Gordoniaceae	0.00298063	0	0	0	0	0	0	0	0	0	0	0	0	0	0	0	0	0	0.00298063	0	0
Hyphomicrobiaceae	0.00149031	0	0	0	0	0	0	0	0	0	0.00149031	0	0	0	0	0	0	0	0	0	0
Intrasporangiaceae	0.00149031	0	0	0	0	0	0	0	0	0	0.00149031	0	0	0	0	0	0	0	0	0	0
Luteimicrobium	0.00149031	0	0	0	0	0	0	0	0	0	0	0	0	0	0	0	0	0	0.00149031	0	0
Methylobacteriaceae	0.00894188	0	0	0	0.00149031	0	0	0	0	0	0.00745156	0	0	0	0	0	0	0	0	0	0
Micavibrio	0.00149031	0	0	0	0	0	0	0	0	0	0.00149031	0	0	0	0	0	0	0	0	0	0
Microbacteriaceae	0.0208644	0	0	0	0	0	0	0	0.00298063	0	0.00894188	0	0	0	0	0	0.00298063	0	0.00596125	0	0
Micromonosporaceae	0.00149031	0	0	0	0	0	0	0	0.00149031	0	0	0	0	0	0	0	0	0	0	0	0
Myxococcales	0.00149031	0	0	0	0	0	0	0	0	0	0.00149031	0	0	0	0	0	0	0	0	0	0
Nocardiaceae	0.00298063	0	0	0	0	0	0	0	0.00149031	0	0.00149031	0	0	0	0	0	0	0	0	0	0
Nocardioidaceae	0.00894188	0	0	0	0	0	0	0	0	0	0.00894188	0	0	0	0	0	0	0	0	0	0
Oxalobacteraceae	0.00745156	0	0	0	0.00149031	0	0	0	0	0	0.00596125	0	0	0	0	0	0	0	0	0	0
Paenibacillaceae	0.0193741	0	0	0	0	0	0	0	0.00298063	0.00149031	0.00149031	0	0	0.00149031	0	0	0.00745156	0	0.00447094	0	0
Peptococcaceae	0.00298063	0	0	0	0	0	0	0	0	0	0	0	0	0	0	0	0.00298063	0	0	0	0
Phyllobacteriaceae	0.00596125	0	0	0	0	0	0	0	0	0	0.00447094	0	0	0	0	0	0.00149031	0	0	0	0
Planctomycetaceae	0.00149031	0	0	0	0	0.00149031	0	0	0	0	0	0	0	0	0	0	0	0	0	0	0
Prevotellaceae	0.00149031	0	0	0	0	0.00149031	0	0	0	0	0	0	0	0	0	0	0	0	0	0	0
Promicromonosporaceae	0.00149031	0	0	0	0	0	0	0	0.00149031	0	0	0	0	0	0	0	0	0	0	0	0
Propionibacteriaceae	0.00149031	0	0	0	0	0	0	0	0	0	0	0	0	0	0	0	0	0	0.00149031	0	0
Pseudomonadaceae	0.0655738	0	0	0	0	0	0	0	0	0	0.0655738	0	0	0	0	0	0	0	0	0	0
Pseudonocardiaceae	0.00149031	0	0	0	0	0	0	0	0.00149031	0	0	0	0	0	0	0	0	0	0	0	0
Rhizobiaceae	0.0149031	0	0	0	0	0	0	0	0	0	0.0119225	0	0	0.00298063	0	0	0	0	0	0	0
Rhodanobacteraceae	0.0119225	0	0	0	0	0	0	0	0	0	0.0119225	0	0	0	0	0	0	0	0	0	0
Rhodobacteraceae	0.00149031	0	0	0	0	0	0	0	0	0	0	0	0	0	0	0	0	0.00149031	0	0	0
Rhodospirillaceae	0.0119225	0	0	0	0	0	0	0	0	0	0.0119225	0	0	0	0	0	0	0	0	0	0
Sphaerotilus	0.00149031	0	0	0	0	0	0	0	0	0	0.00149031	0	0	0	0	0	0	0	0	0	0
Sphingobacteriaceae	0.00149031	0	0	0	0	0	0	0	0	0	0	0	0	0	0	0	0.00149031	0	0	0	0
Sphingomonadaceae	0.00894188	0	0	0	0	0	0	0	0	0	0.00745156	0	0	0	0	0	0	0.00149031	0	0	0
Streptomycetaceae	0.0327869	0	0	0	0	0	0	0	0.0283159	0	0.00149031	0	0	0	0	0	0.00149031	0	0.00149031	0	0
Unclassified	0.071535	0	0	0	0	0	0	0.00149031	0.00596125	0	0.0536513	0	0	0	0.00149031	0	0.00298063	0	0.00596125	0	0
Xanthobacteraceae	0.00149031	0	0	0	0	0	0	0	0	0	0.00149031	0	0	0	0	0	0	0	0	0	0
Xanthomonadaceae	0.00596125	0	0	0	0	0	0	0	0.00149031	0	0.00447094	0	0	0	0	0	0	0	0	0	0
Yersiniaceae	0.00298063	0	0	0	0	0	0	0.00149031	0	0	0.00149031	0	0	0	0	0	0	0	0	0	0
GST2, N = 707		aminoglycoside	bacitracin	beta-lactam	fluoroquinolone	fosmidomycin	glycopeptide	multidrug	nitroimidazole	peptide	phenicol	polymyxin	rifamycin	sulfonamide	tetracycline	triclosan	unclassified
	Total	0.00565771	0.0735502	0.0537482	0.00141443	0.0226308	0.0466761	0.72843	0.00282885	0.00424328	0.00141443	0.00141443	0.0268741	0.00282885	0.0254597	0.00141443	0.00141443
Acetobacteraceae	0.00141443	0	0	0	0	0	0	0	0	0	0	0	0.00141443	0	0	0	0
Acidobacteriaceae	0.00282885	0	0	0	0	0	0	0.00282885	0	0	0	0	0	0	0	0	0
Alcaligenaceae	0.0155587	0	0.00282885	0	0	0	0	0.0127298	0	0	0	0	0	0	0	0	0
Bacillaceae	0.00141443	0	0	0	0	0	0	0	0	0	0	0	0.00141443	0	0	0	0
Bifidobacteriaceae	0.00141443	0	0	0	0	0	0	0	0	0.00141443	0	0	0	0	0	0	0
Bradyrhizobiaceae	0.0594059	0	0	0.0367751	0	0.00141443	0	0.019802	0	0	0	0	0.00141443	0	0	0	0
Budviciaceae	0.00141443	0	0	0	0	0	0	0.00141443	0	0	0	0	0	0	0	0	0
Burkholderiaceae	0.507779	0	0.0565771	0.0155587	0	0.0141443	0	0.421499	0	0	0	0	0	0	0	0	0
Caulobacteraceae	0.00565771	0	0.00141443	0	0	0	0	0.00424328	0	0	0	0	0	0	0	0	0
Chitinophagaceae	0.00141443	0	0	0	0	0	0	0	0	0	0	0	0.00141443	0	0	0	0
Comamonadaceae	0.0127298	0	0.00424328	0	0	0	0	0.00848656	0	0	0	0	0	0	0	0	0
Corynebacteriaceae	0.00141443	0	0	0	0	0	0	0.00141443	0	0	0	0	0	0	0	0	0
Cytophagaceae	0.00141443	0	0	0	0	0	0	0	0	0	0	0	0.00141443	0	0	0	0
Enterobacteriaceae	0.0141443	0.00282885	0.00141443	0	0	0	0	0.00990099	0	0	0	0	0	0	0	0	0
Erwiniaceae	0.0339463	0.00141443	0.00141443	0.00141443	0.00141443	0.00424328	0	0.0183876	0.00282885	0	0	0.00141443	0	0	0	0	0.00141443
Frankiaceae	0.00424328	0	0	0	0	0	0	0.00424328	0	0	0	0	0	0	0	0	0
Geobacteraceae	0.00141443	0	0	0	0	0	0	0.00141443	0	0	0	0	0	0	0	0	0
Halomonadaceae	0.00141443	0	0	0	0	0	0	0.00141443	0	0	0	0	0	0	0	0	0
Methylobacteriaceae	0.0155587	0	0.00565771	0	0	0	0	0.00990099	0	0	0	0	0	0	0	0	0
Methylococcaceae	0.00141443	0	0	0	0	0	0	0.00141443	0	0	0	0	0	0	0	0	0
Microbacteriaceae	0.0325318	0	0	0	0	0	0.00848656	0.0113154	0	0	0	0	0	0	0.0127298	0	0
Micrococcaceae	0.00282885	0	0	0	0	0	0	0.00141443	0	0	0	0	0.00141443	0	0	0	0
Micromonosporaceae	0.00990099	0	0	0	0	0	0.00565771	0.00424328	0	0	0	0	0	0	0	0	0
Minicystis	0.00141443	0	0	0	0	0	0	0.00141443	0	0	0	0	0	0	0	0	0
Mycobacteriaceae	0.00565771	0	0	0	0	0	0.00141443	0.00424328	0	0	0	0	0	0	0	0	0
Nocardiaceae	0.00424328	0	0	0	0	0	0	0.00141443	0	0	0	0	0	0	0.00282885	0	0
Nocardioidaceae	0.0155587	0	0	0	0	0	0.00565771	0.00848656	0	0	0	0	0.00141443	0	0	0	0
Oxalobacteraceae	0.00282885	0	0	0	0	0	0	0.00282885	0	0	0	0	0	0	0	0	0
Paenibacillaceae	0.019802	0	0	0	0	0	0.00707214	0	0	0	0	0	0.00707214	0	0.00565771	0	0
Pectobacteriaceae	0.00141443	0	0	0	0	0	0	0	0	0.00141443	0	0	0	0	0	0	0
Peptococcaceae	0.00141443	0	0	0	0	0	0	0	0	0	0	0	0.00141443	0	0	0	0
Phreatobacter	0.00141443	0	0	0	0	0	0	0.00141443	0	0	0	0	0	0	0	0	0
Pseudomonadaceae	0.0636492	0	0	0	0	0	0	0.0622348	0	0	0	0	0	0	0	0.00141443	0
Pseudonocardiaceae	0.00565771	0	0	0	0	0	0.00141443	0	0	0	0	0	0.00424328	0	0	0	0
Pseudorhodoplanes	0.00141443	0	0	0	0	0	0	0.00141443	0	0	0	0	0	0	0	0	0
Rhizobiaceae	0.019802	0	0	0	0	0	0	0.019802	0	0	0	0	0	0	0	0	0
Rhodanobacteraceae	0.0212164	0	0	0	0	0	0.00141443	0.019802	0	0	0	0	0	0	0	0	0
Rhodobacteraceae	0.00565771	0	0	0	0	0	0	0.00282885	0	0	0	0	0	0.00282885	0	0	0
Rhodocyclaceae	0.00282885	0	0	0	0	0	0	0.00282885	0	0	0	0	0	0	0	0	0
Rhodospirillaceae	0.0240453	0	0	0	0	0	0	0.0240453	0	0	0	0	0	0	0	0	0
Sphingobacteriaceae	0.00141443	0	0	0	0	0	0	0	0	0	0	0	0.00141443	0	0	0	0
Sphingomonadaceae	0.0113154	0	0	0	0	0	0	0.0113154	0	0	0	0	0	0	0	0	0
Streptococcaceae	0.00282885	0.00141443	0	0	0	0	0	0	0	0	0.00141443	0	0	0	0	0	0
Streptomycetaceae	0.0155587	0	0	0	0	0	0.0127298	0.00141443	0	0	0	0	0.00141443	0	0	0	0
Unclassified	0.029703	0	0	0	0	0.00141443	0.00141443	0.0212164	0	0	0	0	0.00141443	0	0.00424328	0	0
Xanthobacteraceae	0.00141443	0	0	0	0	0	0	0.00141443	0	0	0	0	0	0	0	0	0
Xanthomonadaceae	0.00707214	0	0	0	0	0	0.00141443	0.00424328	0	0.00141443	0	0	0	0	0	0	0
Yersiniaceae	0.00141443	0	0	0	0	0.00141443	0	0	0	0	0	0	0	0	0	0	0
GST3, N = 598		bacitracin	beta-lactam	fosmidomycin	glycopeptide	MLS	multidrug	peptide	phenicol	rifamycin	sulfonamide	tetracycline
	Total	0.0752508	0.0535117	0.0217391	0.0551839	0.00501672	0.735786	0.00167224	0.00167224	0.0217391	0.00334448	0.0250836
Acidobacteriaceae	0.00334448	0	0	0	0	0	0.00334448	0	0	0	0	0
Aeromonadaceae	0.00167224	0	0	0	0	0	0.00167224	0	0	0	0	0
Alcaligenaceae	0.0150502	0	0	0	0	0	0.0150502	0	0	0	0	0
Alteromonadaceae	0.00167224	0	0	0	0	0	0.00167224	0	0	0	0	0
Bacillaceae	0.00334448	0	0	0	0.00167224	0	0	0	0	0.00167224	0	0
Beijerinckiaceae	0.00167224	0	0	0	0	0	0.00167224	0	0	0	0	0
Bradyrhizobiaceae	0.0585284	0	0.0284281	0	0	0	0.0301003	0	0	0	0	0
Burkholderiaceae	0.570234	0.0685619	0.0217391	0.0100334	0	0	0.4699	0	0	0	0	0
Burkholderiales	0.00167224	0	0	0	0	0	0.00167224	0	0	0	0	0
Caulobacteraceae	0.00501672	0	0.00334448	0	0	0	0.00167224	0	0	0	0	0
Chromobacteriaceae	0.00501672	0	0	0	0	0.00167224	0.00334448	0	0	0	0	0
Comamonadaceae	0.0117057	0.00167224	0	0	0	0	0.0100334	0	0	0	0	0
Corynebacteriaceae	0.00334448	0	0	0	0	0	0.00334448	0	0	0	0	0
Enterobacteriaceae	0.00501672	0.00167224	0	0	0	0	0.00334448	0	0	0	0	0
Erwiniaceae	0.00167224	0	0	0	0	0	0.00167224	0	0	0	0	0
Gordoniaceae	0.00501672	0	0	0	0	0	0	0	0	0.00334448	0	0.00167224
Halothiobacillaceae	0.00501672	0	0	0.00501672	0	0	0	0	0	0	0	0
Hyphomicrobiaceae	0.00334448	0	0	0	0	0	0.00334448	0	0	0	0	0
Labilitrichaceae	0.00167224	0	0	0	0	0	0	0	0	0.00167224	0	0
Methylobacteriaceae	0.00334448	0.00167224	0	0	0	0	0.00167224	0	0	0	0	0
Microbacteriaceae	0.0083612	0.00167224	0	0	0.00167224	0	0	0	0	0.00167224	0	0.00334448
Microcoleaceae	0.00167224	0	0	0	0	0	0	0	0	0	0	0.00167224
Micromonosporaceae	0.00334448	0	0	0	0.00167224	0	0	0	0	0	0	0.00167224
Mycobacteriaceae	0.00334448	0	0	0	0	0	0.00334448	0	0	0	0	0
Nocardiaceae	0.00167224	0	0	0	0	0	0	0	0	0	0	0.00167224
Nocardioidaceae	0.00668896	0	0	0	0	0	0.00668896	0	0	0	0	0
Oxalobacteraceae	0.0083612	0	0	0	0	0	0.0083612	0	0	0	0	0
Paenibacillaceae	0.0334448	0	0	0	0.0167224	0.00334448	0	0	0	0.0083612	0	0.00501672
Pectobacteriaceae	0.00167224	0	0	0	0	0	0.00167224	0	0	0	0	0
Propionibacteriaceae	0.00167224	0	0	0	0	0	0	0	0	0	0	0.00167224
Pseudomonadaceae	0.0719064	0	0	0	0	0	0.0719064	0	0	0	0	0
Rhizobiaceae	0.0217391	0	0	0.00167224	0	0	0.0183946	0	0.00167224	0	0	0
Rhodanobacteraceae	0.0133779	0	0	0.00167224	0.00167224	0	0.0100334	0	0	0	0	0
Rhodobacteraceae	0.00501672	0	0	0	0	0	0.00167224	0.00167224	0	0	0.00167224	0
Rhodospirillaceae	0.0133779	0	0	0	0	0	0.0133779	0	0	0	0	0
Segniliparaceae	0.00167224	0	0	0	0	0	0.00167224	0	0	0	0	0
Sphingomonadaceae	0.00668896	0	0	0	0	0	0.00501672	0	0	0	0.00167224	0
Streptomycetaceae	0.0367893	0	0	0	0.0267559	0	0.00334448	0	0	0.00334448	0	0.00334448
Unclassified	0.0401338	0	0	0.00334448	0.00167224	0	0.0284281	0	0	0.00167224	0	0.00501672
Xanthobacteraceae	0.00167224	0	0	0	0	0	0.00167224	0	0	0	0	0
Xanthomonadaceae	0.0100334	0	0	0	0.00334448	0	0.00668896	0	0	0	0	0
DSC, N = 723		bacitracin	beta-lactam	fosfomycin	fosmidomycin	glycopeptide	MLS	multidrug	rifamycin	sulfonamide	tetracycline	triclosan
	Total	0.0497925	0.00968188	0.00138313	0.0152144	0.0926694	0.00414938	0.744122	0.0401107	0.00138313	0.0401107	0.00138313
Acetobacteraceae	0.00276625	0	0	0	0	0	0	0.00276625	0	0	0	0
Alcaligenaceae	0.0304288	0.00276625	0	0	0	0	0	0.0276625	0	0	0	0
Bacillaceae	0.00691563	0	0	0	0	0.00138313	0	0	0.0055325	0	0	0
Bradyrhizobiaceae	0.0304288	0	0.00414938	0	0	0	0	0.0248963	0	0	0	0.00138313
Burkholderiaceae	0.450899	0.04426	0.0055325	0	0.00691563	0	0	0.392808	0	0	0.00138313	0
Caulobacteraceae	0.00414938	0	0	0	0	0	0	0.00138313	0.00276625	0	0	0
Chitinophagaceae	0.00138313	0	0	0	0.00138313	0	0	0	0	0	0	0
Clostridiaceae	0.00276625	0	0	0	0	0	0	0	0.00276625	0	0	0
Comamonadaceae	0.011065	0.00276625	0	0	0	0	0	0.00829876	0	0	0	0
Conexibacteraceae	0.00138313	0	0	0	0	0.00138313	0	0	0	0	0	0
Corynebacteriaceae	0.00276625	0	0	0	0	0	0	0.00276625	0	0	0	0
Dermacoccaceae	0.00138313	0	0	0	0	0	0	0	0	0	0.00138313	0
Desulfovibrionaceae	0.00138313	0	0	0	0	0	0	0.00138313	0	0	0	0
Ectothiorhodospiraceae	0.00276625	0	0	0	0	0	0.00138313	0.00138313	0	0	0	0
Enterobacteriaceae	0.011065	0	0	0	0.00138313	0	0	0.00968188	0	0	0	0
Frankiaceae	0.00138313	0	0	0	0	0	0	0.00138313	0	0	0	0
Halomonadaceae	0.00138313	0	0	0	0	0	0	0.00138313	0	0	0	0
Hyphomicrobiaceae	0.00276625	0	0	0	0	0	0	0.00276625	0	0	0	0
Intrasporangiaceae	0.00276625	0	0	0	0	0	0	0.00138313	0	0	0.00138313	0
Labilitrichaceae	0.00138313	0	0	0	0	0	0	0.00138313	0	0	0	0
Luteimicrobium	0.00138313	0	0	0	0	0	0	0	0	0	0.00138313	0
Methylobacteriaceae	0.0055325	0	0	0	0	0	0	0.0055325	0	0	0	0
Methylocystaceae	0.00138313	0	0	0	0	0	0	0.00138313	0	0	0	0
Microbacteriaceae	0.0470263	0	0	0	0	0.0179806	0	0.011065	0.0055325	0	0.0124481	0
Micrococcales	0.0055325	0	0	0	0	0.00276625	0	0.00276625	0	0	0	0
Micromonosporaceae	0.00968188	0	0	0	0	0.00829876	0	0.00138313	0	0	0	0
Mitsuaria	0.00138313	0	0	0	0	0	0	0.00138313	0	0	0	0
Mycobacteriaceae	0.00414938	0	0	0	0	0	0	0.00414938	0	0	0	0
Nocardiaceae	0.0055325	0	0	0	0	0	0	0	0.00276625	0	0.00276625	0
Nocardioidaceae	0.00691563	0	0	0	0	0	0	0.0055325	0	0	0.00138313	0
Oxalobacteraceae	0.0055325	0	0	0.00138313	0	0	0	0.00414938	0	0	0	0
Paenibacillaceae	0.0262794	0	0	0	0	0.00829876	0.00138313	0	0.0124481	0	0.00414938	0
Peptococcaceae	0.00276625	0	0	0	0	0	0	0	0.00276625	0	0	0
Phyllobacteriaceae	0.00691563	0	0	0	0.00276625	0	0	0.00414938	0	0	0	0
Polyangiaceae	0.00138313	0	0	0	0	0	0	0	0.00138313	0	0	0
Propionibacteriaceae	0.00276625	0	0	0	0	0	0	0.00138313	0	0	0.00138313	0
Propionibacteriales	0.00138313	0	0	0	0	0	0	0.00138313	0	0	0	0
Pseudomonadaceae	0.0511757	0	0	0	0	0	0	0.0511757	0	0	0	0
Pseudonocardiaceae	0.011065	0	0	0	0	0.00968188	0	0	0.00138313	0	0	0
Rhizobiaceae	0.0207469	0	0	0	0.00138313	0	0	0.0179806	0	0	0.00138313	0
Rhodanobacteraceae	0.0539419	0	0	0	0	0	0	0.0525588	0	0	0.00138313	0
Rhodocyclaceae	0.00276625	0	0	0	0	0	0	0.00276625	0	0	0	0
Rhodospirillaceae	0.00968188	0	0	0	0	0	0	0.00829876	0	0.00138313	0	0
Ruaniaceae	0.00138313	0	0	0	0	0	0	0	0.00138313	0	0	0
Sphingomonadaceae	0.0124481	0	0	0	0	0	0	0.0124481	0	0	0	0
Sporolactobacillaceae	0.00138313	0	0	0	0	0	0	0	0	0	0.00138313	0
Streptomycetaceae	0.0608575	0	0	0	0	0.0401107	0	0.0138313	0.00138313	0	0.0055325	0
Streptosporangiaceae	0.00138313	0	0	0	0	0	0	0	0	0	0.00138313	0
Thermomonosporaceae	0.00138313	0	0	0	0	0	0	0.00138313	0	0	0	0
Unclassified	0.0401107	0	0	0	0	0.00276625	0.00138313	0.0345781	0	0	0.00138313	0
Xanthobacteraceae	0.00691563	0	0	0	0	0	0	0.00691563	0	0	0	0
Xanthomonadaceae	0.0055325	0	0	0	0	0	0	0.0055325	0	0	0	0
Yersiniaceae	0.0124481	0	0	0	0.00138313	0	0	0.011065	0	0	0	0
DST1, N = 858		aminoglycoside	aminoglycoside/aminocoumarin	bacitracin	beta-lactam	fluoroquinolone	fosmidomycin	glycopeptide	MLS	multidrug	nitroimidazole	peptide	phenicol	pleuromutilin	polymyxin	rifamycin	sulfonamide	tetracycline	triclosan	unclassified
	Total	0.0011655	0.002331	0.0314685	0.00815851	0.0011655	0.0104895	0.0664336	0.00582751	0.772727	0.0011655	0.00582751	0.0011655	0.0011655	0.002331	0.039627	0.0034965	0.0361305	0.00815851	0.0011655
Acetobacteraceae	0.0011655	0	0	0	0	0	0	0	0	0.0011655	0	0	0	0	0	0	0	0	0	0
Alcaligenaceae	0.00815851	0	0	0	0	0	0	0	0	0.00815851	0	0	0	0	0	0	0	0	0	0
Bacillaceae	0.00815851	0	0	0	0	0	0	0.0011655	0	0	0	0	0	0	0	0.00699301	0	0	0	0
Baekduiaceae	0.0011655	0	0	0	0	0	0	0	0	0.0011655	0	0	0	0	0	0	0	0	0	0
Bradyrhizobiaceae	0.0337995	0	0	0.0011655	0	0	0	0	0	0.0314685	0	0	0	0	0	0.0011655	0	0	0	0
Brevibacteriaceae	0.0011655	0	0	0	0	0	0	0	0	0.0011655	0	0	0	0	0	0	0	0	0	0
Burkholderiaceae	0.434732	0	0	0.02331	0.004662	0	0.0034965	0	0	0.402098	0	0.0011655	0	0	0	0	0	0	0	0
Caulobacteraceae	0.0011655	0	0	0	0	0	0	0	0	0.0011655	0	0	0	0	0	0	0	0	0	0
Chromobacteriaceae	0.0011655	0	0	0	0	0	0	0	0	0.0011655	0	0	0	0	0	0	0	0	0	0
Comamonadaceae	0.004662	0	0	0	0	0	0	0	0	0.004662	0	0	0	0	0	0	0	0	0	0
Conexibacteraceae	0.0011655	0	0	0	0	0	0	0	0	0.0011655	0	0	0	0	0	0	0	0	0	0
Corynebacteriales	0.0011655	0	0	0	0	0	0	0	0	0	0	0	0	0	0	0	0	0.0011655	0	0
Cytophagaceae	0.0011655	0	0	0	0	0	0	0	0	0	0	0	0	0	0	0.0011655	0	0	0	0
Enterobacteriaceae	0.0314685	0	0.002331	0.002331	0.002331	0	0	0	0.0011655	0.016317	0.0011655	0.002331	0	0	0.002331	0	0	0	0	0.0011655
Erwiniaceae	0.002331	0	0	0	0	0	0	0	0	0.002331	0	0	0	0	0	0	0	0	0	0
Flavobacteriaceae	0.002331	0	0	0.0011655	0	0	0	0	0	0	0	0	0	0	0	0.0011655	0	0	0	0
Geodermatophilaceae	0.0011655	0	0	0	0	0	0	0	0	0	0	0	0	0	0	0	0	0.0011655	0	0
Labilitrichaceae	0.0011655	0	0	0	0	0	0	0	0	0	0	0	0	0	0	0.0011655	0	0	0	0
Methylobacteriaceae	0.0034965	0	0	0	0	0	0	0	0	0.0034965	0	0	0	0	0	0	0	0	0	0
Methyloceanibacter	0.0011655	0	0	0	0	0	0	0	0	0.0011655	0	0	0	0	0	0	0	0	0	0
Methylocystaceae	0.0011655	0	0	0	0	0	0	0	0	0.0011655	0	0	0	0	0	0	0	0	0	0
Microbacteriaceae	0.037296	0	0	0	0	0	0	0.00932401	0	0.011655	0	0	0	0	0	0.0034965	0	0.0128205	0	0
Micrococcaceae	0.0011655	0	0	0	0	0	0	0	0	0.0011655	0	0	0	0	0	0	0	0	0	0
Micrococcales	0.002331	0	0	0	0	0	0	0	0	0.002331	0	0	0	0	0	0	0	0	0	0
Micromonosporaceae	0.00582751	0	0	0	0	0	0	0.004662	0	0	0	0	0	0	0	0	0	0.0011655	0	0
Moraxellaceae	0.002331	0	0	0	0	0	0	0	0	0.002331	0	0	0	0	0	0	0	0	0	0
Mycobacteriaceae	0.00815851	0	0	0	0	0	0	0.0011655	0	0.004662	0	0	0	0	0	0.0011655	0	0.0011655	0	0
Nocardiaceae	0.00815851	0	0	0	0	0	0	0.0011655	0	0.002331	0	0	0	0	0	0.0034965	0	0.0011655	0	0
Nocardioidaceae	0.00582751	0	0	0	0	0	0	0	0	0.004662	0	0	0	0	0	0	0	0.0011655	0	0
Oxalobacteraceae	0.00582751	0	0	0	0	0	0.0011655	0	0	0.004662	0	0	0	0	0	0	0	0	0	0
Paenibacillaceae	0.0291375	0.0011655	0	0	0	0	0	0.0104895	0.002331	0	0	0	0.0011655	0.0011655	0	0.00699301	0	0.00582751	0	0
Pectobacteriaceae	0.0034965	0	0	0	0	0	0	0	0	0.0034965	0	0	0	0	0	0	0	0	0	0
Peptococcaceae	0.002331	0	0	0	0	0	0	0	0	0	0	0	0	0	0	0.002331	0	0	0	0
Phyllobacteriaceae	0.00582751	0	0	0.0011655	0	0	0.0011655	0	0	0.002331	0	0	0	0	0	0	0	0	0.0011655	0
Promicromonosporaceae	0.002331	0	0	0	0	0	0	0	0	0.002331	0	0	0	0	0	0	0	0	0	0
Propionibacteriaceae	0.0011655	0	0	0	0	0	0	0	0	0	0	0	0	0	0	0	0	0.0011655	0	0
Pseudomonadaceae	0.152681	0	0	0.002331	0	0	0.0034965	0	0	0.13986	0	0.002331	0	0	0	0	0	0	0.004662	0
Pseudonocardiaceae	0.004662	0	0	0	0	0	0	0.0011655	0	0.002331	0	0	0	0	0	0.0011655	0	0	0	0
Rhizobiaceae	0.00582751	0	0	0	0	0	0	0	0	0.00582751	0	0	0	0	0	0	0	0	0	0
Rhizobiales	0.0011655	0	0	0	0	0	0	0	0	0.0011655	0	0	0	0	0	0	0	0	0	0
Rhodanobacteraceae	0.0559441	0	0	0	0	0	0.0011655	0	0	0.0536131	0	0	0	0	0	0	0	0.0011655	0	0
Rhodobacteraceae	0.0034965	0	0	0	0	0	0	0	0	0	0	0	0	0	0	0	0.0034965	0	0	0
Rhodocyclaceae	0.0011655	0	0	0	0	0	0	0	0	0.0011655	0	0	0	0	0	0	0	0	0	0
Rhodospirillaceae	0.0011655	0	0	0	0	0	0	0	0	0.0011655	0	0	0	0	0	0	0	0	0	0
Sphingomonadaceae	0.011655	0	0	0	0	0	0	0	0	0.0104895	0	0	0	0	0	0	0	0.0011655	0	0
Streptococcaceae	0.0011655	0	0	0	0.0011655	0	0	0	0	0	0	0	0	0	0	0	0	0	0	0
Streptomycetaceae	0.04662	0	0	0	0	0	0	0.0314685	0.0011655	0.0034965	0	0	0	0	0	0.004662	0	0.00582751	0	0
Thermoactinomycetaceae	0.002331	0	0	0	0	0	0	0	0	0.0011655	0	0	0	0	0	0.0011655	0	0	0	0
Thermomonosporaceae	0.0011655	0	0	0	0	0	0	0.0011655	0	0	0	0	0	0	0	0	0	0	0	0
Tsukamurellaceae	0.002331	0	0	0	0	0	0	0.002331	0	0	0	0	0	0	0	0	0	0	0	0
Unclassified	0.0337995	0	0	0	0	0	0	0.002331	0	0.0244755	0	0	0	0	0	0.0034965	0	0.0011655	0.002331	0
Vibrionaceae	0.0011655	0	0	0	0	0.0011655	0	0	0	0	0	0	0	0	0	0	0	0	0	0
Xanthobacteraceae	0.0034965	0	0	0	0	0	0	0	0	0.0034965	0	0	0	0	0	0	0	0	0	0
Xanthomonadaceae	0.002331	0	0	0	0	0	0	0	0	0.002331	0	0	0	0	0	0	0	0	0	0
Yersiniaceae	0.0034965	0	0	0	0	0	0	0	0.0011655	0.002331	0	0	0	0	0	0	0	0	0	0
DST2, N = 748		aminoglycoside	antibacterial-free-fatty-acids	bacitracin	beta-lactam	fosmidomycin	glycopeptide	multidrug	peptide	pleuromutilin	rifamycin	sulfonamide	tetracycline
	Total	0.0013369	0.0040107	0.0561497	0.00668449	0.0147059	0.0681818	0.784759	0.00534759	0.0013369	0.0307487	0.0026738	0.0240642
Acetobacteraceae	0.0040107	0	0	0	0	0	0	0.0040107	0	0	0	0	0
Acidobacteriaceae	0.0026738	0	0	0	0	0	0	0.0026738	0	0	0	0	0
Aeromonadaceae	0.0013369	0	0	0	0	0	0	0.0013369	0	0	0	0	0
Alcaligenaceae	0.0227273	0	0	0.0013369	0	0	0	0.0213904	0	0	0	0	0
Alcanivoracaceae	0.0013369	0	0	0	0	0	0	0.0013369	0	0	0	0	0
Bacillaceae	0.00668449	0	0	0	0	0	0	0	0	0	0.00534759	0	0.0013369
Baekduiaceae	0.0026738	0.0013369	0	0	0	0	0	0	0	0	0.0013369	0	0
Beijerinckiaceae	0.0040107	0	0	0	0	0	0	0.0040107	0	0	0	0	0
Bifidobacteriaceae	0.0026738	0	0	0	0	0	0	0	0.0026738	0	0	0	0
Bradyrhizobiaceae	0.013369	0	0	0	0	0	0	0.013369	0	0	0	0	0
Burkholderiaceae	0.528075	0	0.0040107	0.0481283	0.0026738	0.00935829	0	0.463904	0	0	0	0	0
Candidatus Nanopelagicaceae	0.0013369	0	0	0	0	0	0	0	0	0	0.0013369	0	0
Caulobacteraceae	0.0040107	0	0	0	0.0013369	0	0	0.0026738	0	0	0	0	0
Comamonadaceae	0.013369	0	0	0.00668449	0	0	0	0.00668449	0	0	0	0	0
Corynebacteriaceae	0.0013369	0	0	0	0	0	0	0.0013369	0	0	0	0	0
Corynebacteriales	0.0013369	0	0	0	0	0	0	0.0013369	0	0	0	0	0
Dermacoccaceae	0.0013369	0	0	0	0	0	0.0013369	0	0	0	0	0	0
Enterobacteriaceae	0.0147059	0	0	0	0	0.0013369	0	0.013369	0	0	0	0	0
Erwiniaceae	0.0013369	0	0	0	0	0	0	0.0013369	0	0	0	0	0
Flavobacteriaceae	0.0013369	0	0	0	0	0	0	0	0	0	0.0013369	0	0
Hyphomicrobiaceae	0.00534759	0	0	0	0	0	0	0.00534759	0	0	0	0	0
Intrasporangiaceae	0.0026738	0	0	0	0	0	0	0.0026738	0	0	0	0	0
Lactobacillaceae	0.0013369	0	0	0	0	0	0	0	0	0	0	0	0.0013369
Luteimicrobium	0.0026738	0	0	0	0	0	0	0.0013369	0	0	0	0	0.0013369
Methylobacteriaceae	0.00534759	0	0	0	0	0	0	0.00534759	0	0	0	0	0
Microbacteriaceae	0.0334225	0	0	0	0	0	0.013369	0.0147059	0	0	0.0013369	0	0.0040107
Micrococcales	0.0026738	0	0	0	0	0	0.0013369	0.0013369	0	0	0	0	0
Micromonosporaceae	0.0040107	0	0	0	0	0	0.0026738	0	0	0	0	0	0.0013369
Moraxellaceae	0.0013369	0	0	0	0	0	0	0.0013369	0	0	0	0	0
Mycobacteriaceae	0.0026738	0	0	0	0	0	0	0.0026738	0	0	0	0	0
Nocardiaceae	0.0040107	0	0	0	0	0	0	0.0013369	0	0	0	0	0.0026738
Nocardioidaceae	0.0160428	0	0	0	0	0	0.0040107	0.00668449	0	0	0.0026738	0	0.0026738
Oxalobacteraceae	0.00534759	0	0	0	0	0	0	0.00534759	0	0	0	0	0
Paenibacillaceae	0.0213904	0	0	0	0	0	0.00802139	0	0	0.0013369	0.00935829	0	0.0026738
Pectobacteriaceae	0.0013369	0	0	0	0	0	0	0	0.0013369	0	0	0	0
Peptococcaceae	0.0013369	0	0	0	0	0	0	0	0	0	0.0013369	0	0
Propionibacteriaceae	0.0040107	0	0	0	0	0	0.0026738	0	0	0	0	0	0.0013369
Pseudomonadaceae	0.0601604	0	0	0	0	0	0	0.0601604	0	0	0	0	0
Pseudonocardiaceae	0.0040107	0	0	0	0	0	0.0026738	0	0	0	0.0013369	0	0
Rhizobiaceae	0.0160428	0	0	0	0	0	0	0.0160428	0	0	0	0	0
Rhodanobacteraceae	0.0561497	0	0	0	0	0.0026738	0	0.0534759	0	0	0	0	0
Rhodobacteraceae	0.0026738	0	0	0	0	0	0	0.0013369	0	0	0	0.0013369	0
Rhodospirillaceae	0.00935829	0	0	0	0	0	0	0.00802139	0	0	0	0.0013369	0
Shewanellaceae	0.0013369	0	0	0	0	0	0	0	0	0	0	0	0.0013369
Sphingomonadaceae	0.0147059	0	0	0	0.0013369	0	0	0.013369	0	0	0	0	0
Streptococcaceae	0.0013369	0	0	0	0.0013369	0	0	0	0	0	0	0	0
Streptomycetaceae	0.0360963	0	0	0	0	0	0.0307487	0.0026738	0	0	0.0013369	0	0.0013369
Unclassified	0.0427807	0	0	0	0	0.0013369	0.0013369	0.0320856	0.0013369	0	0.0040107	0	0.0026738
Xanthobacteraceae	0.00534759	0	0	0	0	0	0	0.00534759	0	0	0	0	0
Xanthomonadaceae	0.00534759	0	0	0	0	0	0	0.00534759	0	0	0	0	0
DST3, N = 712		antibacterial-free-fatty-acids	bacitracin	beta-lactam	fosmidomycin	glycopeptide	MLS	multidrug	peptide	phenicol	rifamycin	sulfonamide	tetracycline	triclosan	unclassified
	Total	0.00140449	0.0632022	0.0379213	0.0140449	0.101124	0.00140449	0.706461	0.00421348	0.00140449	0.0351124	0.00280899	0.0224719	0.00561798	0.00280899
Acidiferrobacteraceae	0.00140449	0	0	0	0	0	0	0.00140449	0	0	0	0	0	0	0
Acidobacteriaceae	0.00140449	0	0	0	0	0	0	0.00140449	0	0	0	0	0	0	0
Alcaligenaceae	0.0196629	0	0.00561798	0	0	0	0	0.0140449	0	0	0	0	0	0	0
Bacillaceae	0.00280899	0	0	0	0	0	0	0	0	0	0.00280899	0	0	0	0
Baekduiaceae	0.00140449	0	0	0	0	0	0	0	0	0	0.00140449	0	0	0	0
Bradyrhizobiaceae	0.0477528	0	0	0.0154494	0	0	0	0.0308989	0	0	0	0	0	0.00140449	0
Burkholderiaceae	0.497191	0.00140449	0.0547753	0.0154494	0.00842697	0	0	0.41573	0.00140449	0	0	0	0	0	0
Catenulisporaceae	0.00280899	0	0	0	0	0.00280899	0	0	0	0	0	0	0	0	0
Caulobacteraceae	0.00561798	0	0	0.00280899	0	0	0	0.00140449	0	0	0.00140449	0	0	0	0
Chitinophagaceae	0.00280899	0	0	0	0	0	0	0	0	0	0.00280899	0	0	0	0
Chromatiaceae	0.00140449	0	0	0	0	0	0	0.00140449	0	0	0	0	0	0	0
Comamonadaceae	0.00842697	0	0	0	0	0	0	0.00702247	0	0.00140449	0	0	0	0	0
Corynebacteriales	0.00140449	0	0	0	0	0	0	0	0	0	0	0	0.00140449	0	0
Ectothiorhodospiraceae	0.00140449	0	0	0	0	0	0	0.00140449	0	0	0	0	0	0	0
Enterobacteriaceae	0.00983146	0	0	0	0	0	0	0.00842697	0.00140449	0	0	0	0	0	0
Gemmataceae	0.00140449	0	0	0	0	0	0	0.00140449	0	0	0	0	0	0	0
Gordoniaceae	0.00140449	0	0	0	0	0	0	0.00140449	0	0	0	0	0	0	0
Hyphomicrobiaceae	0.00421348	0	0	0	0	0	0	0.00421348	0	0	0	0	0	0	0
Immundisolibacteraceae	0.00140449	0	0	0	0	0	0	0.00140449	0	0	0	0	0	0	0
Legionellaceae	0.00421348	0	0	0	0	0	0	0.00280899	0	0	0	0	0	0	0.00140449
Methylobacteriaceae	0.00842697	0	0	0	0	0	0	0.00842697	0	0	0	0	0	0	0
Microbacteriaceae	0.0308989	0	0	0	0	0.0140449	0	0.00421348	0	0	0.00421348	0	0.00842697	0	0
Micrococcales	0.00561798	0	0	0	0	0.00280899	0	0	0	0	0	0	0.00280899	0	0
Micromonosporaceae	0.00842697	0	0	0	0	0.00842697	0	0	0	0	0	0	0	0	0
Mycobacteriaceae	0.011236	0	0	0	0	0	0	0.011236	0	0	0	0	0	0	0
Nitrosomonadaceae	0.00140449	0	0	0	0	0	0	0.00140449	0	0	0	0	0	0	0
Nocardiaceae	0.00983146	0	0	0	0	0	0	0.00280899	0	0	0.00702247	0	0	0	0
Nocardioidaceae	0.00983146	0	0	0	0	0.00702247	0	0.00280899	0	0	0	0	0	0	0
Oxalobacteraceae	0.00421348	0	0	0	0	0	0	0.00280899	0	0	0.00140449	0	0	0	0
Paenibacillaceae	0.0154494	0	0.00140449	0	0	0.00280899	0	0	0	0	0.00842697	0	0.00280899	0	0
Peptococcaceae	0.00140449	0	0	0	0	0	0	0	0	0	0.00140449	0	0	0	0
Phyllobacteriaceae	0.00421348	0	0	0	0	0	0	0.00421348	0	0	0	0	0	0	0
Promicromonosporaceae	0.00140449	0	0	0	0	0.00140449	0	0	0	0	0	0	0	0	0
Propionibacteriaceae	0.00280899	0	0	0	0	0.00140449	0	0.00140449	0	0	0	0	0	0	0
Pseudomonadaceae	0.0533708	0	0	0	0	0	0	0.0533708	0	0	0	0	0	0	0
Pseudonocardiaceae	0.00421348	0	0	0	0	0.00140449	0	0.00140449	0	0	0.00140449	0	0	0	0
Rhizobiaceae	0.0182584	0	0	0	0	0	0	0.0168539	0	0	0	0	0	0.00140449	0
Rhodanobacteraceae	0.0365169	0	0	0	0.00140449	0.00140449	0	0.0337079	0	0	0	0	0	0	0
Rhodobacteraceae	0.00702247	0	0	0	0	0	0	0.00140449	0	0	0.00140449	0.00280899	0.00140449	0	0
Rhodospirillaceae	0.00983146	0	0	0	0	0	0	0.00842697	0	0	0	0	0	0.00140449	0
Shewanellaceae	0.00140449	0	0	0	0	0	0	0.00140449	0	0	0	0	0	0	0
Sphingomonadaceae	0.0140449	0	0	0	0	0	0	0.0140449	0	0	0	0	0	0	0
Streptococcaceae	0.00140449	0	0	0.00140449	0	0	0	0	0	0	0	0	0	0	0
Streptomycetaceae	0.0575843	0	0	0	0	0.0519663	0.00140449	0.00280899	0	0	0	0	0.00140449	0	0
Tsukamurellaceae	0.00140449	0	0	0	0	0.00140449	0	0	0	0	0	0	0	0	0
Unclassified	0.0463483	0	0	0.00140449	0.00421348	0.00140449	0	0.0294944	0.00140449	0	0.00140449	0	0.00421348	0.00140449	0.00140449
Xanthobacteraceae	0.00561798	0	0.00140449	0	0	0	0	0.00421348	0	0	0	0	0	0	0
Xanthomonadaceae	0.00842697	0	0	0.00140449	0	0.00280899	0	0.00421348	0	0	0	0	0	0	0
Zoogloeaceae	0.00140449	0	0	0	0	0	0	0.00140449	0	0	0	0	0	0	0
NSC, N = 566		aminoglycoside	bacitracin	beta-lactam	fosmidomycin	glycopeptide	MLS	multidrug	mupirocin	nucleoside	phenicol	rifamycin	sulfonamide	tetracenomycin-C	tetracycline	triclosan
	Total	0.00353357	0.0282686	0.00706714	0.0141343	0.226148	0.0371025	0.567138	0.00176678	0.00176678	0.00706714	0.0477032	0.00530035	0.0176678	0.0282686	0.00706714
Acetobacteraceae	0.00530035	0	0	0	0	0	0	0.00530035	0	0	0	0	0	0	0	0
Acidobacteriaceae	0.00883392	0	0	0	0	0	0	0.00883392	0	0	0	0	0	0	0	0
Aeromonadaceae	0.00176678	0	0	0	0	0	0	0.00176678	0	0	0	0	0	0	0	0
Alcaligenaceae	0.0141343	0	0.00176678	0	0	0	0	0.0123675	0	0	0	0	0	0	0	0
Anaeromyxobacteraceae	0.00176678	0	0	0	0	0	0	0	0	0	0	0.00176678	0	0	0	0
Archangiaceae	0.00176678	0	0	0	0	0	0	0.00176678	0	0	0	0	0	0	0	0
Bacillaceae	0.00530035	0	0	0	0	0	0	0	0	0	0	0.00530035	0	0	0	0
Beutenbergiaceae	0.00353357	0	0	0	0	0	0	0.00353357	0	0	0	0	0	0	0	0
Bradyrhizobiaceae	0.0371025	0	0	0	0	0	0	0.0335689	0	0	0	0	0	0	0	0.00353357
Brevibacteriaceae	0.00176678	0	0	0	0	0.00176678	0	0	0	0	0	0	0	0	0	0
Burkholderiaceae	0.0530035	0.00176678	0	0.00176678	0.00176678	0.00176678	0	0.0459364	0	0	0	0	0	0	0	0
Catenulisporaceae	0.00883392	0	0	0	0	0.00706714	0	0.00176678	0	0	0	0	0	0	0	0
Chitinophagaceae	0.00706714	0	0	0	0	0	0	0	0	0	0	0.00706714	0	0	0	0
Chromobacteriaceae	0.00176678	0	0	0	0	0	0	0.00176678	0	0	0	0	0	0	0	0
Comamonadaceae	0.0194346	0	0.0106007	0	0	0	0	0.00883392	0	0	0	0	0	0	0	0
Corynebacteriaceae	0.00530035	0	0	0	0	0	0	0.00530035	0	0	0	0	0	0	0	0
Corynebacteriales	0.00176678	0	0	0	0	0.00176678	0	0	0	0	0	0	0	0	0	0
Dermabacteraceae	0.00353357	0	0	0	0	0	0	0.00353357	0	0	0	0	0	0	0	0
Desulfovibrionaceae	0.00176678	0	0	0	0	0	0	0.00176678	0	0	0	0	0	0	0	0
Ectothiorhodospiraceae	0.00176678	0	0	0	0	0	0.00176678	0	0	0	0	0	0	0	0	0
Enterobacteriaceae	0.0229682	0	0	0.00176678	0.00706714	0	0	0.0141343	0	0	0	0	0	0	0	0
Erwiniaceae	0.00176678	0	0	0	0	0	0	0.00176678	0	0	0	0	0	0	0	0
Erythrobacteraceae	0.00353357	0	0	0	0	0	0	0.00353357	0	0	0	0	0	0	0	0
Exiguobacterium	0.00176678	0	0	0	0	0	0	0	0	0	0	0	0	0	0.00176678	0
Frankiaceae	0.0106007	0	0	0	0	0.00530035	0	0.00530035	0	0	0	0	0	0	0	0
Frankiales	0.00176678	0	0	0	0	0	0	0.00176678	0	0	0	0	0	0	0	0
Glycomycetaceae	0.00353357	0	0	0	0	0.00353357	0	0	0	0	0	0	0	0	0	0
Gordoniaceae	0.00176678	0	0	0	0	0	0	0.00176678	0	0	0	0	0	0	0	0
Halomonadaceae	0.00176678	0	0	0	0	0	0	0.00176678	0	0	0	0	0	0	0	0
Hyphomicrobiaceae	0.00883392	0	0.00176678	0	0	0	0	0.00353357	0	0	0	0	0	0	0.00353357	0
Inhella	0.00176678	0	0.00176678	0	0	0	0	0	0	0	0	0	0	0	0	0
Intrasporangiaceae	0.00176678	0	0	0	0	0.00176678	0	0	0	0	0	0	0	0	0	0
Jiangellaceae	0.00176678	0	0	0	0	0.00176678	0	0	0	0	0	0	0	0	0	0
Ktedonobacterales	0.00176678	0	0	0	0	0	0	0	0	0	0	0.00176678	0	0	0	0
Methylobacteriaceae	0.00530035	0	0	0	0	0	0	0.00353357	0	0	0	0	0	0	0	0.00176678
Methylococcaceae	0.00176678	0	0	0	0	0	0	0.00176678	0	0	0	0	0	0	0	0
Micavibrio	0.00176678	0	0	0	0	0	0	0.00176678	0	0	0	0	0	0	0	0
Microbacteriaceae	0.0141343	0	0	0	0	0.00706714	0	0.00706714	0	0	0	0	0	0	0	0
Micrococcales	0.00176678	0	0	0	0	0	0	0.00176678	0	0	0	0	0	0	0	0
Micromonosporaceae	0.0194346	0	0	0	0	0.00706714	0	0.00706714	0	0	0	0.00353357	0	0	0.00176678	0
Mitsuaria	0.00176678	0	0	0	0	0	0	0.00176678	0	0	0	0	0	0	0	0
Moraxellaceae	0.00176678	0	0	0	0	0	0	0.00176678	0	0	0	0	0	0	0	0
Mycobacteriaceae	0.0194346	0	0	0	0	0	0	0.0194346	0	0	0	0	0	0	0	0
Nitrosomonadaceae	0.00176678	0	0	0	0	0	0	0.00176678	0	0	0	0	0	0	0	0
Nocardiaceae	0.024735	0	0	0	0	0.00176678	0	0.0194346	0	0	0	0.00176678	0	0	0.00176678	0
Nocardioidaceae	0.0229682	0	0	0	0	0.00530035	0	0.0176678	0	0	0	0	0	0	0	0
Oxalobacteraceae	0.00353357	0	0	0	0	0	0	0.00353357	0	0	0	0	0	0	0	0
Paenibacillaceae	0.00176678	0	0	0	0	0	0	0	0	0	0	0.00176678	0	0	0	0
Pectobacteriaceae	0.00176678	0	0	0	0	0	0	0.00176678	0	0	0	0	0	0	0	0
Peptococcaceae	0.00353357	0	0	0	0	0.00353357	0	0	0	0	0	0	0	0	0	0
Phyllobacteriaceae	0.0123675	0	0.00353357	0	0	0	0	0.00706714	0	0	0	0	0	0	0	0.00176678
Propionibacteriaceae	0.00353357	0	0	0	0	0	0	0.00176678	0	0	0	0	0	0	0.00176678	0
Pseudomonadaceae	0.0724382	0	0	0	0	0	0	0.0689046	0	0	0	0	0	0	0.00353357	0
Pseudonocardiaceae	0.0371025	0	0	0	0	0.0212014	0	0.0141343	0	0	0	0.00176678	0	0	0	0
Rhizobiaceae	0.0159011	0	0	0.00353357	0	0	0	0.0123675	0	0	0	0	0	0	0	0
Rhodanobacteraceae	0.0212014	0	0	0	0	0	0	0.0212014	0	0	0	0	0	0	0	0
Rhodobacteraceae	0.00883392	0	0	0	0	0	0	0.00176678	0	0	0	0	0.00530035	0	0.00176678	0
Rhodospirillaceae	0.00530035	0	0	0	0	0	0	0.00530035	0	0	0	0	0	0	0	0
Sphingobacteriaceae	0.00176678	0	0	0	0.00176678	0	0	0	0	0	0	0	0	0	0	0
Sphingomonadaceae	0.00706714	0	0	0	0	0	0	0.00706714	0	0	0	0	0	0	0	0
Streptomycetaceae	0.261484	0	0.00176678	0	0	0.146643	0.0300353	0.0424028	0	0.00176678	0.00530035	0.00530035	0	0.0176678	0.0106007	0
Streptosporangiales	0.00176678	0	0	0	0	0	0	0.00176678	0	0	0	0	0	0	0	0
Unclassified	0.120141	0	0.00706714	0	0.00176678	0.00883392	0.00176678	0.0777385	0.00176678	0	0.00176678	0.0176678	0	0	0.00176678	0
Vibrionaceae	0.00176678	0	0	0	0	0	0	0.00176678	0	0	0	0	0	0	0	0
Xanthobacteraceae	0.00706714	0	0	0	0	0	0	0.00706714	0	0	0	0	0	0	0	0
Xanthomonadaceae	0.0353357	0.00176678	0	0	0.00176678	0	0	0.0318021	0	0	0	0	0	0	0	0
Yersiniaceae	0.00530035	0	0	0	0	0	0.00176678	0.00353357	0	0	0	0	0	0	0	0
Zoogloeaceae	0.00353357	0	0	0	0	0	0.00176678	0.00176678	0	0	0	0	0	0	0	0
NST1, N = 925		aminoglycoside	antibacterial-free-fatty-acids	bacitracin	beta-lactam	fosfomycin	fosmidomycin	glycopeptide	MLS	multidrug	phenicol	rifamycin	sulfonamide	tetracenomycin-C	tetracycline
	Total	0.00108108	0.00216216	0.0443243	0.0162162	0.00108108	0.0205405	0.107027	0.0108108	0.723243	0.00540541	0.0432432	0.00324324	0.00648649	0.0151351
Alcaligenaceae	0.0172973	0	0	0	0	0	0.00108108	0	0	0.0162162	0	0	0	0	0
Bacillaceae	0.00216216	0	0	0	0	0.00108108	0	0	0	0	0	0.00108108	0	0	0
Bacillales	0.00108108	0	0	0	0	0	0	0	0	0	0	0.00108108	0	0	0
Beijerinckiaceae	0.00432432	0	0	0	0	0	0	0	0	0.00432432	0	0	0	0	0
Bradyrhizobiaceae	0.0367568	0	0	0	0.00108108	0	0.00216216	0	0	0.0335135	0	0	0	0	0
Brucellaceae	0.00108108	0	0	0	0	0	0	0	0	0	0	0	0.00108108	0	0
Burkholderiaceae	0.407568	0	0.00216216	0.04	0.0151351	0	0.0108108	0	0	0.339459	0	0	0	0	0
Catenulisporaceae	0.00216216	0	0	0	0	0	0	0.00216216	0	0	0	0	0	0	0
Caulobacteraceae	0.00216216	0	0	0	0	0	0	0	0	0.00216216	0	0	0	0	0
Cellulomonadaceae	0.00324324	0	0	0	0	0	0	0	0	0.00324324	0	0	0	0	0
Chitinophagaceae	0.00216216	0	0	0	0	0	0	0	0	0	0	0.00108108	0	0	0.00108108
Chromobacteriaceae	0.00108108	0	0	0	0	0	0	0	0	0.00108108	0	0	0	0	0
Clostridiaceae	0.00108108	0	0	0	0	0	0	0	0	0	0	0.00108108	0	0	0
Comamonadaceae	0.0162162	0	0	0.00324324	0	0	0.00108108	0	0	0.0118919	0	0	0	0	0
Corynebacteriaceae	0.00108108	0	0	0	0	0	0	0	0	0.00108108	0	0	0	0	0
Corynebacteriales	0.00108108	0	0	0	0	0	0	0	0	0.00108108	0	0	0	0	0
Ectothiorhodospiraceae	0.00108108	0	0	0	0	0	0	0	0.00108108	0	0	0	0	0	0
Enterobacteriaceae	0.0108108	0	0	0	0	0	0	0	0	0.0108108	0	0	0	0	0
Erwiniaceae	0.00432432	0	0	0	0	0	0	0	0	0.00432432	0	0	0	0	0
Flavobacteriaceae	0.00108108	0	0	0	0	0	0	0	0	0	0	0.00108108	0	0	0
Frankiaceae	0.0108108	0	0	0	0	0	0	0.00432432	0	0.00648649	0	0	0	0	0
Frankiales	0.00108108	0	0	0	0	0	0	0	0	0.00108108	0	0	0	0	0
Glycomycetaceae	0.00108108	0	0	0	0	0	0	0.00108108	0	0	0	0	0	0	0
Halomonadaceae	0.00108108	0	0	0	0	0	0	0	0	0.00108108	0	0	0	0	0
Jiangellaceae	0.00216216	0	0	0	0	0	0	0.00216216	0	0	0	0	0	0	0
Ktedonosporobacteraceae	0.00108108	0	0	0	0	0	0	0.00108108	0	0	0	0	0	0	0
Methylobacteriaceae	0.00216216	0	0	0	0	0	0	0	0	0.00216216	0	0	0	0	0
Methylococcaceae	0.00216216	0	0	0	0	0	0	0	0	0.00216216	0	0	0	0	0
Microbacteriaceae	0.012973	0	0	0	0	0	0	0.00540541	0	0.00108108	0	0.00216216	0	0	0.00432432
Micrococcales	0.00108108	0	0	0	0	0	0	0	0	0.00108108	0	0	0	0	0
Micromonosporaceae	0.00864865	0	0	0	0	0	0	0.00108108	0	0.00540541	0	0.00216216	0	0	0
Moraxellaceae	0.00108108	0	0	0	0	0	0	0	0	0.00108108	0	0	0	0	0
Mycobacteriaceae	0.0140541	0	0	0	0	0	0	0	0	0.0108108	0	0.00324324	0	0	0
Myxococcaceae	0.00216216	0	0	0	0	0	0	0	0	0	0	0.00216216	0	0	0
Nakamurellaceae	0.00108108	0	0	0	0	0	0	0	0	0.00108108	0	0	0	0	0
Nitrosomonadaceae	0.00216216	0	0	0	0	0	0	0	0	0.00216216	0	0	0	0	0
Nocardiaceae	0.0259459	0	0	0	0	0	0	0	0	0.0205405	0	0.00432432	0	0	0.00108108
Nocardioidaceae	0.0172973	0	0	0	0	0	0	0.00108108	0	0.0151351	0	0.00108108	0	0	0
Oxalobacteraceae	0.00864865	0	0	0	0	0	0.00108108	0	0	0.00756757	0	0	0	0	0
Paenibacillaceae	0.00972973	0	0	0	0	0	0	0	0	0	0	0.00864865	0	0	0.00108108
Pectobacteriaceae	0.00432432	0	0	0	0	0	0	0	0	0.00432432	0	0	0	0	0
Phreatobacter	0.00216216	0	0	0	0	0	0	0	0	0.00216216	0	0	0	0	0
Phyllobacteriaceae	0.00324324	0	0	0	0	0	0	0	0	0.00324324	0	0	0	0	0
Polyangiaceae	0.00216216	0	0	0	0	0	0	0	0	0.00108108	0	0.00108108	0	0	0
Promicromonosporaceae	0.00108108	0	0	0	0	0	0	0.00108108	0	0	0	0	0	0	0
Propionibacteriaceae	0.00108108	0	0	0	0	0	0	0.00108108	0	0	0	0	0	0	0
Pseudoalteromonadaceae	0.00108108	0	0	0	0	0	0	0	0	0.00108108	0	0	0	0	0
Pseudomonadaceae	0.0454054	0	0	0	0	0	0	0	0	0.0443243	0	0	0	0	0.00108108
Pseudonocardiaceae	0.0183784	0	0	0	0	0	0	0.0151351	0	0.00108108	0	0.00216216	0	0	0
Rhizobiaceae	0.00648649	0	0	0	0	0	0	0	0	0.00648649	0	0	0	0	0
Rhodanobacteraceae	0.0356757	0	0	0	0	0	0.00324324	0	0	0.0324324	0	0	0	0	0
Rhodobacteraceae	0.00540541	0	0	0	0	0	0	0	0	0.00216216	0	0	0.00216216	0	0.00108108
Rhodospirillaceae	0.00216216	0	0	0	0	0	0	0	0	0.00216216	0	0	0	0	0
Sanguibacteraceae	0.00108108	0	0	0	0	0	0	0	0	0.00108108	0	0	0	0	0
Sphingomonadaceae	0.00864865	0.00108108	0	0	0	0	0	0	0	0.00756757	0	0	0	0	0
Streptomycetaceae	0.128649	0	0	0	0	0	0	0.0648649	0.00864865	0.0335135	0.00216216	0.00864865	0	0.00648649	0.00432432
Streptosporangiaceae	0.00108108	0	0	0	0	0	0	0	0	0.00108108	0	0	0	0	0
Thermomonosporaceae	0.00432432	0	0	0	0	0	0	0	0	0.00432432	0	0	0	0	0
Tomitella	0.00108108	0	0	0	0	0	0	0.00108108	0	0	0	0	0	0	0
Unclassified	0.0551351	0	0	0.00108108	0	0	0.00108108	0.00540541	0	0.0410811	0.00324324	0.00216216	0	0	0.00108108
Xanthobacteraceae	0.00648649	0	0	0	0	0	0	0	0	0.00648649	0	0	0	0	0
Xanthomonadaceae	0.0151351	0	0	0	0	0	0	0	0	0.0151351	0	0	0	0	0
Yersiniaceae	0.00540541	0	0	0	0	0	0	0	0.00108108	0.00432432	0	0	0	0	0
NST2, N = 1027		aminoglycoside	bacitracin	beta-lactam	fosmidomycin	glycopeptide	MLS	multidrug	peptide	phenicol	rifamycin	sulfonamide	tetracenomycin-C	tetracycline
	Total	0.00194742	0.0545278	0.023369	0.0331061	0.104187	0.00681597	0.717624	0.00194742	0.00681597	0.0272639	0.00292113	0.00389484	0.0155794
Acetobacteraceae	0.00194742	0	0	0	0	0	0	0.00097371	0	0	0	0.00097371	0	0
Acidobacteriaceae	0.00097371	0	0	0	0	0	0	0.00097371	0	0	0	0	0	0
Alcaligenaceae	0.0253165	0	0	0	0	0	0	0.0253165	0	0	0	0	0	0
Alteromonadaceae	0.00097371	0	0	0	0	0	0	0.00097371	0	0	0	0	0	0
Bacillaceae	0.00389484	0	0	0	0	0	0	0	0	0	0.00389484	0	0	0
Bacillales	0.00194742	0	0	0	0	0	0	0	0	0	0.00194742	0	0	0
Baekduiaceae	0.00097371	0	0	0	0	0	0	0.00097371	0	0	0	0	0	0
Beijerinckiaceae	0.00292113	0	0	0	0.00097371	0	0	0.00194742	0	0	0	0	0	0
Bradyrhizobiaceae	0.0253165	0	0	0.00097371	0.00097371	0	0	0.023369	0	0	0	0	0	0
Burkholderiaceae	0.47517	0	0.0506329	0.0214216	0.023369	0	0	0.379747	0	0	0	0	0	0
Cellulomonadaceae	0.00194742	0	0	0	0	0	0	0.00194742	0	0	0	0	0	0
Chitinophagaceae	0.00097371	0	0	0	0	0	0	0	0	0	0.00097371	0	0	0
Chromobacteriaceae	0.00097371	0	0	0	0	0	0	0.00097371	0	0	0	0	0	0
Clostridiaceae	0.00097371	0	0	0	0	0	0	0	0	0	0.00097371	0	0	0
Comamonadaceae	0.0146056	0	0.00292113	0	0.00194742	0	0	0.0097371	0	0	0	0	0	0
Corynebacteriaceae	0.00194742	0	0	0	0	0	0	0.00194742	0	0	0	0	0	0
Corynebacteriales	0.00097371	0	0	0	0	0	0	0.00097371	0	0	0	0	0	0
Enterobacteriaceae	0.00584226	0	0	0	0	0	0	0.00584226	0	0	0	0	0	0
Erwiniaceae	0.00194742	0	0	0	0	0	0	0.00194742	0	0	0	0	0	0
Erythrobacteraceae	0.00292113	0	0	0	0	0	0	0	0	0.00097371	0	0.00097371	0	0.00097371
Flavobacteriaceae	0.00194742	0	0	0	0.00097371	0	0	0	0	0	0.00097371	0	0	0
Frankiaceae	0.00584226	0	0	0	0	0.00194742	0	0.00389484	0	0	0	0	0	0
Frankiales	0.00097371	0	0	0	0	0	0	0.00097371	0	0	0	0	0	0
Gordoniaceae	0.00097371	0	0	0	0	0	0	0.00097371	0	0	0	0	0	0
Intrasporangiaceae	0.00486855	0	0	0	0	0	0	0.00486855	0	0	0	0	0	0
Jiangellaceae	0.00194742	0	0	0	0	0.00194742	0	0	0	0	0	0	0	0
Kineosporiaceae	0.00292113	0	0	0	0	0	0	0.00292113	0	0	0	0	0	0
Methylobacteriaceae	0.00778968	0	0	0	0.00097371	0	0	0.00681597	0	0	0	0	0	0
Methylococcaceae	0.00097371	0	0	0	0	0	0	0.00097371	0	0	0	0	0	0
Microbacteriaceae	0.0194742	0	0	0	0	0.0126582	0	0.00486855	0	0	0.00097371	0	0	0.00097371
Micrococcaceae	0.00194742	0	0	0	0	0	0	0.00194742	0	0	0	0	0	0
Micrococcales	0.00194742	0	0	0	0	0	0	0.00194742	0	0	0	0	0	0
Micromonosporaceae	0.00876339	0	0	0	0	0	0	0.00778968	0	0	0.00097371	0	0	0
Moraxellaceae	0.00097371	0	0	0	0	0	0	0.00097371	0	0	0	0	0	0
Mycobacteriaceae	0.0097371	0	0	0	0	0	0	0.0097371	0	0	0	0	0	0
Nocardiaceae	0.0116845	0	0	0	0	0.00097371	0	0.0097371	0	0	0.00097371	0	0	0
Nocardioidaceae	0.0126582	0	0	0	0	0	0	0.0126582	0	0	0	0	0	0
Oxalobacteraceae	0.00389484	0	0	0	0	0	0	0.00389484	0	0	0	0	0	0
Paenibacillaceae	0.00778968	0	0	0	0	0	0	0	0	0	0.00681597	0	0	0.00097371
Peptococcaceae	0.00194742	0	0	0	0	0	0	0	0	0	0.00194742	0	0	0
Phyllobacteriaceae	0.00389484	0	0	0	0.00097371	0	0	0.00292113	0	0	0	0	0	0
Propionibacteriaceae	0.00194742	0	0	0	0	0.00097371	0	0.00097371	0	0	0	0	0	0
Propionibacteriales	0.00097371	0	0	0	0	0	0	0	0.00097371	0	0	0	0	0
Pseudoalteromonadaceae	0.00097371	0	0	0	0	0	0.00097371	0	0	0	0	0	0	0
Pseudomonadaceae	0.0477118	0	0	0	0	0	0	0.0447907	0	0	0	0	0	0.00292113
Pseudonocardiaceae	0.0155794	0	0	0	0	0.0107108	0	0.00389484	0	0	0.00097371	0	0	0
Rhizobiaceae	0.00584226	0	0	0	0	0	0	0.00584226	0	0	0	0	0	0
Rhodanobacteraceae	0.023369	0	0	0	0.00097371	0	0	0.0223953	0	0	0	0	0	0
Rhodobacteraceae	0.00194742	0	0	0	0	0	0	0.00097371	0	0	0	0.00097371	0	0
Rhodocyclaceae	0.00097371	0	0	0	0	0	0	0.00097371	0	0	0	0	0	0
Rhodospirillaceae	0.00778968	0	0	0	0.00194742	0	0	0.00584226	0	0	0	0	0	0
Sphingobacteriaceae	0.00097371	0	0	0	0	0	0	0	0	0	0	0	0	0.00097371
Sphingomonadaceae	0.00486855	0	0	0	0	0	0	0.00486855	0	0	0	0	0	0
Streptococcaceae	0.00097371	0	0	0.00097371	0	0	0	0	0	0	0	0	0	0
Streptomycetaceae	0.106134	0	0	0	0	0.0710808	0.00486855	0.0165531	0	0	0.00389484	0	0.00389484	0.00584226
Streptosporangiaceae	0.00292113	0	0	0	0	0	0	0.00292113	0	0	0	0	0	0
Thermomonosporaceae	0.00292113	0	0	0	0	0	0	0.00292113	0	0	0	0	0	0
Unclassified	0.0564752	0.00097371	0	0	0	0.00389484	0.00097371	0.0399221	0.00097371	0.00584226	0.00194742	0	0	0.00194742
Xanthobacteraceae	0.00292113	0	0	0	0	0	0	0.00194742	0	0	0	0	0	0.00097371
Xanthomonadaceae	0.0253165	0.00097371	0.00097371	0	0	0	0	0.023369	0	0	0	0	0	0
Yersiniaceae	0.00389484	0	0	0	0	0	0	0.00389484	0	0	0	0	0	0
NST3, N = 1095		aminoglycoside	bacitracin	beta-lactam	fluoroquinolone	fosmidomycin	glycopeptide	MLS	multidrug	nucleoside	peptide	phenicol	rifamycin	sulfonamide	tetracenomycin-C	tetracycline	triclosan
	Total	0.000913242	0.0493151	0.0283105	0.000913242	0.0237443	0.115068	0.0109589	0.690411	0.000913242	0.000913242	0.00639269	0.0383562	0.00547945	0.00821918	0.0191781	0.000913242
Acetobacteraceae	0.00365297	0	0	0	0	0	0	0	0.00273973	0	0	0	0	0.000913242	0	0	0
Alcaligenaceae	0.0136986	0	0.000913242	0	0	0	0	0	0.0127854	0	0	0	0	0	0	0	0
Bacillaceae	0.00365297	0	0	0	0	0	0	0	0	0	0	0	0.00365297	0	0	0	0
Bacillales	0.000913242	0	0	0	0	0	0	0	0	0	0	0	0.000913242	0	0	0	0
Beijerinckiaceae	0.00182648	0	0	0	0	0	0	0	0.00182648	0	0	0	0	0	0	0	0
Beutenbergiaceae	0.000913242	0	0	0	0	0	0	0	0	0	0	0	0	0	0	0.000913242	0
Bogoriellaceae	0.000913242	0	0	0	0	0	0	0	0.000913242	0	0	0	0	0	0	0	0
Bradyrhizobiaceae	0.0520548	0	0.000913242	0.00639269	0	0	0	0	0.0447489	0	0	0	0	0	0	0	0
Brucellaceae	0.000913242	0	0	0	0	0	0	0	0	0	0	0	0	0.000913242	0	0	0
Burkholderiaceae	0.388128	0	0.0401826	0.0200913	0	0.0100457	0	0	0.317808	0	0	0	0	0	0	0	0
Catenulisporaceae	0.000913242	0	0	0	0	0	0.000913242	0	0	0	0	0	0	0	0	0	0
Caulobacteraceae	0.00182648	0	0	0.00182648	0	0	0	0	0	0	0	0	0	0	0	0	0
Cellulomonadaceae	0.000913242	0	0	0	0	0	0	0	0	0	0	0	0	0	0	0.000913242	0
Chitinophagaceae	0.00273973	0	0	0	0	0.000913242	0	0	0	0	0	0	0.00182648	0	0	0	0
Chromobacteriaceae	0.000913242	0	0	0	0	0	0	0	0.000913242	0	0	0	0	0	0	0	0
Clostridiaceae	0.000913242	0	0	0	0	0	0	0	0	0	0	0	0.000913242	0	0	0	0
Comamonadaceae	0.0136986	0	0.00456621	0	0	0.000913242	0	0	0.00821918	0	0	0	0	0	0	0	0
Corynebacteriaceae	0.000913242	0	0	0	0	0	0.000913242	0	0	0	0	0	0	0	0	0	0
Corynebacteriales	0.000913242	0	0	0	0	0	0	0	0.000913242	0	0	0	0	0	0	0	0
Enterobacteriaceae	0.0118721	0	0	0	0	0	0	0	0.0118721	0	0	0	0	0	0	0	0
Erwiniaceae	0.00182648	0	0	0	0	0	0	0	0.00182648	0	0	0	0	0	0	0	0
Erythrobacteraceae	0.000913242	0	0	0	0	0	0	0	0	0	0	0	0	0	0	0.000913242	0
Flavobacteriaceae	0.00182648	0	0	0	0	0	0	0	0	0	0	0	0.00182648	0	0	0	0
Frankiaceae	0.00821918	0	0	0	0	0	0.00182648	0	0.00639269	0	0	0	0	0	0	0	0
Frankiales	0.00273973	0	0	0	0	0	0	0	0.00273973	0	0	0	0	0	0	0	0
Glycomycetaceae	0.000913242	0	0	0	0	0	0.000913242	0	0	0	0	0	0	0	0	0	0
Gordoniaceae	0.00273973	0	0	0	0	0	0	0	0.00273973	0	0	0	0	0	0	0	0
Intrasporangiaceae	0.000913242	0	0	0	0	0	0	0	0.000913242	0	0	0	0	0	0	0	0
Jiangellaceae	0.00456621	0	0	0	0	0	0.00456621	0	0	0	0	0	0	0	0	0	0
Labilitrichaceae	0.000913242	0	0	0	0	0	0	0	0.000913242	0	0	0	0	0	0	0	0
Methylobacteriaceae	0.00273973	0	0	0	0	0	0	0	0.00273973	0	0	0	0	0	0	0	0
Methyloceanibacter	0.000913242	0	0	0	0	0	0	0	0.000913242	0	0	0	0	0	0	0	0
Methylococcaceae	0.000913242	0	0	0	0	0	0	0	0.000913242	0	0	0	0	0	0	0	0
Microbacteriaceae	0.0219178	0	0	0	0	0	0.00821918	0	0.0100457	0	0	0	0.00182648	0	0	0.00182648	0
Micrococcaceae	0.00273973	0	0	0	0	0	0	0	0.00273973	0	0	0	0	0	0	0	0
Micrococcales	0.000913242	0	0	0	0	0	0	0	0	0	0	0	0.000913242	0	0	0	0
Micromonosporaceae	0.0136986	0	0	0	0	0	0.00273973	0	0.00730594	0	0	0	0.00273973	0	0	0.000913242	0
Minicystis	0.000913242	0	0	0	0	0	0	0	0	0	0	0	0.000913242	0	0	0	0
Mitsuaria	0.00182648	0	0	0	0	0	0	0	0.00182648	0	0	0	0	0	0	0	0
Moraxellaceae	0.00273973	0	0	0	0	0	0	0	0.00273973	0	0	0	0	0	0	0	0
Mycobacteriaceae	0.0136986	0	0	0	0.000913242	0	0	0	0.0118721	0	0	0	0.000913242	0	0	0	0
Nakamurellaceae	0.000913242	0	0	0	0	0	0.000913242	0	0	0	0	0	0	0	0	0	0
Nocardiaceae	0.0164384	0	0	0	0	0	0	0	0.0146119	0	0	0	0.00182648	0	0	0	0
Nocardioidaceae	0.0173516	0	0	0	0	0	0.000913242	0	0.0164384	0	0	0	0	0	0	0	0
Nocardiopsaceae	0.00182648	0	0	0	0	0	0	0	0.00182648	0	0	0	0	0	0	0	0
Nostocaceae	0.000913242	0	0	0	0	0	0	0	0	0	0	0	0.000913242	0	0	0	0
Oxalobacteraceae	0.00456621	0	0	0	0	0	0	0	0.00456621	0	0	0	0	0	0	0	0
Paenibacillaceae	0.00730594	0	0	0	0	0	0	0	0	0	0	0	0.00730594	0	0	0	0
Pectobacteriaceae	0.00182648	0	0	0	0	0	0	0	0.00182648	0	0	0	0	0	0	0	0
Peptococcaceae	0.000913242	0	0	0	0	0	0	0	0	0	0	0	0.000913242	0	0	0	0
Phyllobacteriaceae	0.00639269	0	0.00182648	0	0	0	0	0	0.00365297	0	0	0	0	0	0	0	0.000913242
Polymorphum	0.000913242	0	0	0	0	0	0	0	0.000913242	0	0	0	0	0	0	0	0
Propionibacteriaceae	0.00365297	0	0	0	0	0	0	0	0.00365297	0	0	0	0	0	0	0	0
Pseudomonadaceae	0.0520548	0	0	0	0	0.000913242	0	0	0.0465753	0	0.000913242	0.000913242	0	0	0	0.00273973	0
Pseudonocardiaceae	0.0219178	0	0	0	0	0	0.0109589	0	0.00821918	0	0	0	0.00273973	0	0	0	0
Pseudorhodoplanes	0.000913242	0	0	0	0	0	0	0	0.000913242	0	0	0	0	0	0	0	0
Rhizobiaceae	0.0109589	0	0	0	0	0	0	0	0.0109589	0	0	0	0	0	0	0	0
Rhodanobacteraceae	0.0347032	0	0	0	0	0.00365297	0	0	0.0310502	0	0	0	0	0	0	0	0
Rhodobacteraceae	0.00365297	0	0	0	0	0	0	0	0.00182648	0	0	0.000913242	0	0.000913242	0	0	0
Rhodospirillaceae	0.00547945	0	0	0	0	0.00273973	0	0	0.00273973	0	0	0	0	0	0	0	0
Shewanellaceae	0.000913242	0	0	0	0	0	0	0	0	0	0	0	0	0.000913242	0	0	0
Sphingobacteriaceae	0.00273973	0	0	0	0	0.00273973	0	0	0	0	0	0	0	0	0	0	0
Sphingomonadaceae	0.00273973	0	0	0	0	0	0	0	0.00273973	0	0	0	0	0	0	0	0
Streptomycetaceae	0.126941	0	0	0	0	0	0.0721461	0.0100457	0.0228311	0.000913242	0	0.000913242	0.00365297	0	0.00821918	0.00821918	0
Thermomonosporaceae	0.000913242	0	0	0	0	0	0	0	0.000913242	0	0	0	0	0	0	0	0
Unclassified	0.0630137	0	0.000913242	0	0	0	0.0100457	0.000913242	0.0383562	0	0	0.00365297	0.00456621	0.00182648	0	0.00273973	0
Xanthobacteraceae	0.00182648	0	0	0	0	0	0	0	0.00182648	0	0	0	0	0	0	0	0
Xanthomonadaceae	0.0146119	0.000913242	0	0	0	0.00182648	0	0	0.0118721	0	0	0	0	0	0	0	0
Yersiniaceae	0.00273973	0	0	0	0	0	0	0	0.00273973	0	0	0	0	0	0	0	0

[truncated: 1 more sheets: Tab 11]
